# Supplementary material for: Crystal structure of meso-tetra­kis­(4-nitro­phen­yl)porphyrin nitro­benzene disolvate
Source: Acta Crystallogr Sect E Struct Rep Online. 2014 Oct 4;70(Pt 11):o1147–8. doi: 10.1107/S1600536814021503 (PMC4257332; doi:10.1107/S1600536814021503)
Supplement: Supplementary file 1 [file e-70-o1147-sup1.cif]

##############################################################################
#                                                                            #
# This CIF contains the data in a paper accepted for publication in          #
# Acta Crystallographica Section E. It conforms to the requirements of       #
# Notes for Authors for Acta Crystallographica Section E, and has been       #
# peer reviewed under the auspices of the IUCr Commission on Journals.       #
#                                                                            #
# Full details of the Crystallographic Information File format               #
# are given in the paper "The Crystallographic Information File (CIF):       #
# a New Standard Archive File for Crystallography" by S. R. Hall, F. H.      #
# Allen and I. D. Brown [Acta Cryst. (1991), A47, 655-685].                  #
#                                                                            #
# The current version of the core CIF dictionary is obtainable from          #
# ftp://ftp.iucr.org/pub/cif_core.dic.                                       #
#                                                                            #
# Software is freely available for graphical display of the structure(s)     #
# in this CIF. For information consult the CIF software page                 #
# http://www.iucr.org/resources/cif/software.                                #
#                                                                            #
# This file may be used for bona fide research purposes within the           #
# scientific community so long as proper attribution is given to the journal # 
# article from which it was obtained.                                        #
#                                                                            #
##############################################################################
data_I
_database_code_depnum_ccdc_archive 'CCDC 1026803'
_audit_creation_method     SHELXL-97
_chemical_name_systematic
;
<i>meso</i>-Tetrakis(4-nitrophenyl)porphyrin nitrobenzene disolvate
;
_chemical_name_common     ?
_chemical_formula_moiety     'C44 H26 N8 O8, 2(C6 H5 N O2)'
_chemical_formula_sum     'C56 H36 N10 O12'
_chemical_formula_iupac     'C44 H26 N8 O8, 2C6 H5 N O2'
_chemical_formula_weight     1040.95
_chemical_melting_point     ?
_symmetry_cell_setting     triclinic
_symmetry_space_group_name_H-M     'P -1'
_symmetry_space_group_name_Hall     '-P 1'
loop_
    _symmetry_equiv_pos_as_xyz
    'x, y, z'
    '-x, -y, -z'
_cell_length_a     7.949(4)
_cell_length_b     10.134(5)
_cell_length_c     16.444(8)
_cell_angle_alpha     105.43(5)
_cell_angle_beta     95.37(4)
_cell_angle_gamma     102.17(4)
_cell_volume     1232.4(11)
_cell_formula_units_Z     1
_cell_measurement_reflns_used     3566
_cell_measurement_theta_min     2.7594
_cell_measurement_theta_max     28.6530
_cell_measurement_temperature     293(2)
_exptl_crystal_description     plate
_exptl_crystal_colour     violet
_exptl_crystal_size_max     0.13
_exptl_crystal_size_mid     0.09
_exptl_crystal_size_min     0.03
_exptl_crystal_density_diffrn     1.403
_exptl_crystal_density_meas     ?
_exptl_crystal_density_method     'not measured'
_exptl_crystal_F_000     538
_exptl_absorpt_coefficient_mu     0.102
_exptl_absorpt_correction_type     multi-scan
_exptl_absorpt_process_details
;
(CrysAlis PRO; Agilent, 2011)
;
_exptl_absorpt_correction_T_min     0.98070
_exptl_absorpt_correction_T_max     1.00000
_exptl_special_details     ?
_diffrn_ambient_temperature     293(2)
_diffrn_radiation_type     MoK\a
_diffrn_radiation_wavelength     0.71073
_diffrn_radiation_source     'fine-focus sealed tube'
_diffrn_radiation_monochromator     graphite
_diffrn_measurement_device_type
              'Agilent Xcalibur \k-axis diffractometer with a Ruby CCD detector'
_diffrn_measurement_method     '\w'
_diffrn_detector_area_resol_mean     ?
_diffrn_reflns_number     10625
_diffrn_reflns_av_R_equivalents     0.0179
_diffrn_reflns_av_sigmaI/netI     0.0352
_diffrn_reflns_theta_min     2.77
_diffrn_reflns_theta_max     27.00
_diffrn_reflns_theta_full     27.00
_diffrn_measured_fraction_theta_max     0.984
_diffrn_measured_fraction_theta_full     0.984
_diffrn_reflns_limit_h_min     -10
_diffrn_reflns_limit_h_max     10
_diffrn_reflns_limit_k_min     -12
_diffrn_reflns_limit_k_max     12
_diffrn_reflns_limit_l_min     -20
_diffrn_reflns_limit_l_max     20
_diffrn_standards_number     0
_diffrn_standards_interval_count     ?
_diffrn_standards_interval_time     ?
_diffrn_standards_decay_%     ?
_refine_special_details
;
Refinement of <i>F</i>^2^ against ALL reflections. The weighted <i>R</i>-factor
<i>wR</i> and goodness of fit <i>S</i> are based on <i>F</i>^2^, conventional
<i>R</i>-factors <i>R</i> are based on <i>F</i>, with <i>F</i> set to zero for
negative <i>F</i>^2^. The threshold expression of <i>F</i>^2^ >
\s(<i>F</i>^2^) is used only for calculating <i>R</i>-factors(gt) <i>etc</i>.
and is not relevant to the choice of reflections for refinement.
<i>R</i>-factors based on <i>F</i>^2^ are statistically about twice as large
as those based on <i>F</i>, and <i>R</i>- factors based on ALL data will be
even larger.
;
_reflns_number_total     5284
_reflns_number_gt     3437
_reflns_threshold_expression     I>2sigma(I)
_refine_ls_structure_factor_coef     Fsqd
_refine_ls_matrix_type     full
_refine_ls_R_factor_all     0.1211
_refine_ls_R_factor_gt     0.0863
_refine_ls_wR_factor_gt     0.2503
_refine_ls_wR_factor_ref     0.2752
_refine_ls_goodness_of_fit_ref     1.098
_refine_ls_restrained_S_all     1.100
_refine_ls_number_reflns     5284
_refine_ls_number_parameters     322
_refine_ls_number_restraints     9
_refine_ls_hydrogen_treatment     constr
_refine_ls_weighting_scheme     calc
_refine_ls_weighting_details
         'calc w=1/[\s^2^(Fo^2^)+(0.1381P)^2^+0.6248P] where P=(Fo^2^+2Fc^2^)/3'
_atom_sites_solution_hydrogens     geom
_atom_sites_solution_primary     direct
_atom_sites_solution_secondary     difmap
_refine_ls_shift/su_max     0.002
_refine_ls_shift/su_mean     0.000
_refine_diff_density_max     0.597
_refine_diff_density_min     -0.491
_refine_ls_extinction_method     none
_refine_ls_extinction_coef     ?
loop_
    _atom_type_symbol
    _atom_type_description
    _atom_type_scat_dispersion_real
    _atom_type_scat_dispersion_imag
    _atom_type_scat_source
    'C' 'C' 0.0033 0.0016
                         'International Tables Vol C Tables 4.2.6.8 and 6.1.1.4'
    'H' 'H' 0.0000 0.0000
                         'International Tables Vol C Tables 4.2.6.8 and 6.1.1.4'
    'N' 'N' 0.0061 0.0033
                         'International Tables Vol C Tables 4.2.6.8 and 6.1.1.4'
    'O' 'O' 0.0106 0.0060
                         'International Tables Vol C Tables 4.2.6.8 and 6.1.1.4'
_computing_data_collection
;
CrysAlis PRO (Agilent, 2011)
;
_computing_cell_refinement
;
CrysAlis PRO (Agilent, 2011)
;
_computing_data_reduction
;
CrysAlis PRO (Agilent, 2011)
;
_computing_structure_solution
;
SHELXS97 (Sheldrick, 2008)
;
_computing_structure_refinement
;
SHELXL97 (Sheldrick, 2008)
;
_computing_molecular_graphics
;
SHELXTL (Sheldrick, 2008)
;
_computing_publication_material
;
SHELXL97 (Sheldrick, 2008)
;
loop_
    _atom_site_type_symbol
    _atom_site_label
    _atom_site_fract_x
    _atom_site_fract_y
    _atom_site_fract_z
    _atom_site_U_iso_or_equiv
    _atom_site_adp_type
    _atom_site_calc_flag
    _atom_site_refinement_flags
    _atom_site_occupancy
    _atom_site_symmetry_multiplicity
    _atom_site_disorder_assembly
    _atom_site_disorder_group
    O O1 1.0682(3) 1.0348(3) -0.1297(2) 0.0828(9) Uani d . 1 1 . .
    O O2 1.1718(4) 0.8612(4) -0.1166(3) 0.1000(11) Uani d . 1 1 . .
    N N1 0.2102(3) 0.6614(2) 0.06866(14) 0.0365(5) Uani d . 1 1 . .
    H H1N 0.1178 0.6023 0.0377 0.044 Uiso calc PR 0.50 1 . .
    N N2 1.0538(4) 0.9210(4) -0.11673(19) 0.0624(8) Uani d . 1 1 . .
    C C1 0.2304(4) 0.7297(3) 0.15411(17) 0.0389(6) Uani d . 1 1 . .
    C C2 0.4064(4) 0.8181(3) 0.18213(19) 0.0470(7) Uani d . 1 1 . .
    H H2 0.4545 0.8742 0.2375 0.056 Uiso calc R 1 1 . .
    C C3 0.4871(4) 0.8038(3) 0.11299(18) 0.0447(7) Uani d . 1 1 . .
    H H3 0.6008 0.8495 0.1116 0.054 Uiso calc R 1 1 . .
    C C4 0.3650(3) 0.7047(3) 0.04161(17) 0.0365(6) Uani d . 1 1 . .
    C C5 0.0641(4) 0.3740(3) -0.18184(17) 0.0419(7) Uani d . 1 1 . .
    C C6 0.5738(3) 0.7244(3) -0.06002(17) 0.0374(6) Uani d . 1 1 . .
    C C7 0.6008(4) 0.8585(3) -0.0698(2) 0.0485(7) Uani d . 1 1 . .
    H H7 0.5121 0.9057 -0.0639 0.058 Uiso calc R 1 1 . .
    C C8 0.7578(4) 0.9233(3) -0.0882(2) 0.0515(8) Uani d . 1 1 . .
    H H8 0.7754 1.0134 -0.0946 0.062 Uiso calc R 1 1 . .
    C C9 0.8864(4) 0.8526(3) -0.09695(19) 0.0464(7) Uani d . 1 1 . .
    C C10 0.8646(5) 0.7199(4) -0.0880(3) 0.0639(10) Uani d . 1 1 . .
    H H10 0.9540 0.6736 -0.0939 0.077 Uiso calc R 1 1 . .
    C C11 0.7068(5) 0.6564(4) -0.0701(3) 0.0628(10) Uani d . 1 1 . .
    H H11 0.6898 0.5656 -0.0648 0.075 Uiso calc R 1 1 . .
    O O3 -0.2626(6) -0.1809(4) -0.5712(2) 0.1246(15) Uani d . 1 1 . .
    O O4 -0.3322(7) -0.0114(5) -0.6082(2) 0.1343(16) Uani d . 1 1 . .
    N N3 0.1296(3) 0.4707(2) -0.10375(14) 0.0398(6) Uani d . 1 1 . .
    H H3N 0.0770 0.4832 -0.0599 0.048 Uiso calc PR 0.50 1 . .
    N N4A -0.2790(5) -0.0618(4) -0.5550(2) 0.0833(11) Uani d . 1 1 . .
    C C12 0.4023(4) 0.6543(3) -0.04098(17) 0.0373(6) Uani d . 1 1 . .
    C C13 0.2928(4) 0.5441(3) -0.10724(17) 0.0397(6) Uani d . 1 1 . .
    C C14 0.3327(4) 0.4883(3) -0.1909(2) 0.0517(8) Uani d . 1 1 . .
    H H14 0.4360 0.5183 -0.2104 0.062 Uiso calc R 1 1 . .
    C C15 0.1940(4) 0.3851(3) -0.2362(2) 0.0535(8) Uani d . 1 1 . .
    H H15 0.1843 0.3306 -0.2925 0.064 Uiso calc R 1 1 . .
    C C16 -0.1031(4) 0.2835(3) -0.20674(17) 0.0398(6) Uani d . 1 1 . .
    C C17 -0.1495(4) 0.1928(3) -0.29832(18) 0.0439(7) Uani d . 1 1 . .
    C C18 -0.1154(6) 0.0617(4) -0.3218(2) 0.0667(10) Uani d . 1 1 . .
    H H18 -0.0624 0.0291 -0.2808 0.080 Uiso calc R 1 1 . .
    C C19 -0.1593(6) -0.0226(4) -0.4062(2) 0.0733(11) Uani d . 1 1 . .
    H H19 -0.1383 -0.1122 -0.4218 0.088 Uiso calc R 1 1 . .
    C C20 -0.2330(5) 0.0277(4) -0.4652(2) 0.0590(9) Uani d . 1 1 . .
    C C21 -0.2655(6) 0.1580(5) -0.4446(2) 0.0796(12) Uani d . 1 1 . .
    H H21 -0.3136 0.1917 -0.4863 0.095 Uiso calc R 1 1 . .
    C C22 -0.2252(6) 0.2392(4) -0.3599(2) 0.0731(11) Uani d . 1 1 . .
    H H22 -0.2502 0.3273 -0.3445 0.088 Uiso calc R 1 1 . .
    O O5 0.9853(9) 0.2373(9) 0.3161(7) 0.233(4) Uani d . 1 1 . .
    O O6 1.0580(9) 0.4623(10) 0.3993(6) 0.233(4) Uani d . 1 1 . .
    N N5 0.9530(10) 0.3478(10) 0.3562(6) 0.160(3) Uani d . 1 1 . .
    C C23 0.7681(10) 0.3458(8) 0.3540(4) 0.1216(9) Uani d D 1 1 . .
    C C24 0.7255(9) 0.4653(7) 0.4008(4) 0.1216(9) Uani d D 1 1 . .
    H H24 0.8110 0.5438 0.4341 0.146 Uiso calc R 1 1 . .
    C C25 0.5530(9) 0.4635(8) 0.3964(4) 0.1216(9) Uani d D 1 1 . .
    H H25 0.5192 0.5424 0.4267 0.146 Uiso calc R 1 1 . .
    C C26 0.4316(9) 0.3488(7) 0.3485(4) 0.1216(9) Uani d D 1 1 . .
    H H26 0.3142 0.3487 0.3468 0.146 Uiso calc R 1 1 . .
    C C27 0.4768(9) 0.2347(8) 0.3033(4) 0.1216(9) Uani d D 1 1 . .
    H H27 0.3897 0.1569 0.2705 0.146 Uiso calc R 1 1 . .
    C C28 0.6424(9) 0.2289(8) 0.3038(4) 0.1216(9) Uani d D 1 1 . .
    H H28 0.6724 0.1493 0.2716 0.146 Uiso calc R 1 1 . .
loop_
    _atom_site_aniso_label
    _atom_site_aniso_U_11
    _atom_site_aniso_U_22
    _atom_site_aniso_U_33
    _atom_site_aniso_U_12
    _atom_site_aniso_U_13
    _atom_site_aniso_U_23
    O1 0.0524(16) 0.099(2) 0.104(2) -0.0040(15) 0.0200(15) 0.0572(19)
    O2 0.0414(15) 0.127(3) 0.145(3) 0.0250(17) 0.0367(17) 0.050(2)
    N1 0.0361(12) 0.0349(11) 0.0321(11) 0.0014(9) 0.0077(9) 0.0039(9)
    N2 0.0354(15) 0.089(2) 0.0634(19) 0.0058(15) 0.0115(13) 0.0285(17)
    C1 0.0405(15) 0.0338(13) 0.0354(14) 0.0018(11) 0.0061(11) 0.0042(11)
    C2 0.0429(17) 0.0450(16) 0.0393(16) -0.0023(13) 0.0003(12) 0.0017(12)
    C3 0.0404(16) 0.0429(15) 0.0416(16) -0.0006(12) 0.0056(12) 0.0057(12)
    C4 0.0353(14) 0.0331(13) 0.0382(14) 0.0038(11) 0.0064(11) 0.0093(11)
    C5 0.0469(17) 0.0419(15) 0.0324(14) 0.0054(13) 0.0103(12) 0.0061(11)
    C6 0.0349(14) 0.0410(14) 0.0348(14) 0.0072(11) 0.0076(11) 0.0093(11)
    C7 0.0362(16) 0.0450(16) 0.068(2) 0.0103(13) 0.0155(14) 0.0203(15)
    C8 0.0422(17) 0.0471(17) 0.071(2) 0.0068(14) 0.0139(15) 0.0280(16)
    C9 0.0315(15) 0.0611(19) 0.0457(17) 0.0052(14) 0.0086(12) 0.0180(14)
    C10 0.0454(19) 0.070(2) 0.091(3) 0.0261(17) 0.0242(18) 0.035(2)
    C11 0.053(2) 0.0543(19) 0.097(3) 0.0200(16) 0.0247(19) 0.0391(19)
    O3 0.189(4) 0.089(2) 0.065(2) 0.023(3) 0.023(2) -0.0227(18)
    O4 0.194(5) 0.139(3) 0.0400(17) 0.018(3) -0.016(2) 0.0073(19)
    N3 0.0421(13) 0.0399(12) 0.0305(12) 0.0017(10) 0.0091(9) 0.0044(9)
    N4A 0.089(3) 0.088(3) 0.0426(19) -0.008(2) 0.0128(17) -0.0086(18)
    C12 0.0371(15) 0.0358(13) 0.0384(14) 0.0052(11) 0.0097(11) 0.0117(11)
    C13 0.0418(16) 0.0400(14) 0.0354(14) 0.0037(12) 0.0112(11) 0.0110(12)
    C14 0.0487(18) 0.0564(18) 0.0428(17) 0.0009(15) 0.0197(14) 0.0077(14)
    C15 0.059(2) 0.0539(18) 0.0362(15) 0.0014(15) 0.0201(14) -0.0002(13)
    C16 0.0465(16) 0.0376(14) 0.0298(13) 0.0058(12) 0.0077(11) 0.0035(11)
    C17 0.0445(16) 0.0445(15) 0.0337(14) 0.0004(13) 0.0088(12) 0.0040(12)
    C18 0.102(3) 0.054(2) 0.0382(17) 0.025(2) 0.0027(18) 0.0029(15)
    C19 0.102(3) 0.056(2) 0.050(2) 0.019(2) 0.013(2) -0.0049(17)
    C20 0.061(2) 0.064(2) 0.0318(16) -0.0046(17) 0.0078(14) -0.0035(14)
    C21 0.107(3) 0.080(3) 0.042(2) 0.020(2) -0.007(2) 0.0106(18)
    C22 0.106(3) 0.064(2) 0.0422(19) 0.030(2) 0.0006(19) 0.0017(16)
    O5 0.164(6) 0.203(7) 0.357(12) 0.088(6) 0.022(6) 0.098(8)
    O6 0.134(5) 0.259(9) 0.256(8) -0.048(6) -0.039(5) 0.089(7)
    N5 0.129(6) 0.158(6) 0.217(8) 0.055(5) 0.040(5) 0.078(6)
    C23 0.128(2) 0.138(2) 0.106(2) 0.0241(19) 0.0334(17) 0.0501(17)
    C24 0.128(2) 0.138(2) 0.106(2) 0.0241(19) 0.0334(17) 0.0501(17)
    C25 0.128(2) 0.138(2) 0.106(2) 0.0241(19) 0.0334(17) 0.0501(17)
    C26 0.128(2) 0.138(2) 0.106(2) 0.0241(19) 0.0334(17) 0.0501(17)
    C27 0.128(2) 0.138(2) 0.106(2) 0.0241(19) 0.0334(17) 0.0501(17)
    C28 0.128(2) 0.138(2) 0.106(2) 0.0241(19) 0.0334(17) 0.0501(17)
_geom_special_details
;
All e.s.d.'s (except the e.s.d. in the dihedral angle between two l.s. planes)
are estimated using the full covariance matrix. The cell e.s.d.'s are taken
into account individually in the estimation of e.s.d.'s in distances, angles
and torsion angles; correlations between e.s.d.'s in cell parameters are only
used when they are defined by crystal symmetry. An approximate (isotropic)
treatment of cell e.s.d.'s is used for estimating e.s.d.'s involving l.s.
planes.
;
loop_
    _geom_bond_atom_site_label_1
    _geom_bond_atom_site_label_2
    _geom_bond_site_symmetry_2
    _geom_bond_distance
    _geom_bond_publ_flag
    O1 N2 . 1.212(4) ?
    O2 N2 . 1.220(4) ?
    N1 C1 . 1.369(3) ?
    N1 C4 . 1.372(3) ?
    N1 H1N . 0.8600 ?
    N2 C9 . 1.472(4) ?
    C1 C16 2_565 1.399(4) ?
    C1 C2 . 1.451(4) ?
    C2 C3 . 1.347(4) ?
    C2 H2 . 0.9300 ?
    C3 C4 . 1.441(4) ?
    C3 H3 . 0.9300 ?
    C4 C12 . 1.401(4) ?
    C5 N3 . 1.367(4) ?
    C5 C16 . 1.400(4) ?
    C5 C15 . 1.433(4) ?
    C6 C11 . 1.379(4) ?
    C6 C7 . 1.386(4) ?
    C6 C12 . 1.500(4) ?
    C7 C8 . 1.382(4) ?
    C7 H7 . 0.9300 ?
    C8 C9 . 1.363(4) ?
    C8 H8 . 0.9300 ?
    C9 C10 . 1.368(5) ?
    C10 C11 . 1.379(5) ?
    C10 H10 . 0.9300 ?
    C11 H11 . 0.9300 ?
    O3 N4A . 1.203(5) ?
    O4 N4A . 1.210(5) ?
    N3 C13 . 1.367(4) ?
    N3 H3N . 0.8600 ?
    N4A C20 . 1.477(4) ?
    C12 C13 . 1.399(4) ?
    C13 C14 . 1.435(4) ?
    C14 C15 . 1.345(5) ?
    C14 H14 . 0.9300 ?
    C15 H15 . 0.9300 ?
    C16 C1 2_565 1.399(4) ?
    C16 C17 . 1.505(4) ?
    C17 C22 . 1.366(5) ?
    C17 C18 . 1.374(5) ?
    C18 C19 . 1.390(5) ?
    C18 H18 . 0.9300 ?
    C19 C20 . 1.353(6) ?
    C19 H19 . 0.9300 ?
    C20 C21 . 1.359(6) ?
    C21 C22 . 1.384(5) ?
    C21 H21 . 0.9300 ?
    C22 H22 . 0.9300 ?
    O5 N5 . 1.230(9) ?
    O6 N5 . 1.260(9) ?
    N5 C23 . 1.462(10) ?
    C23 C24 . 1.378(8) ?
    C23 C28 . 1.382(8) ?
    C24 C25 . 1.363(8) ?
    C24 H24 . 0.9300 ?
    C25 C26 . 1.342(8) ?
    C25 H25 . 0.9300 ?
    C26 C27 . 1.337(8) ?
    C26 H26 . 0.9300 ?
    C27 C28 . 1.329(8) ?
    C27 H27 . 0.9300 ?
    C28 H28 . 0.9300 ?
loop_
    _geom_angle_atom_site_label_1
    _geom_angle_atom_site_label_2
    _geom_angle_atom_site_label_3
    _geom_angle_site_symmetry_1
    _geom_angle_site_symmetry_3
    _geom_angle
    _geom_angle_publ_flag
    C1 N1 C4 . . 107.2(2) ?
    C1 N1 H1N . . 126.4 ?
    C4 N1 H1N . . 126.4 ?
    O1 N2 O2 . . 123.8(3) ?
    O1 N2 C9 . . 118.5(3) ?
    O2 N2 C9 . . 117.7(3) ?
    N1 C1 C16 . 2_565 126.0(3) ?
    N1 C1 C2 . . 109.0(2) ?
    C16 C1 C2 2_565 . 125.0(3) ?
    C3 C2 C1 . . 107.1(3) ?
    C3 C2 H2 . . 126.4 ?
    C1 C2 H2 . . 126.4 ?
    C2 C3 C4 . . 107.4(3) ?
    C2 C3 H3 . . 126.3 ?
    C4 C3 H3 . . 126.3 ?
    N1 C4 C12 . . 125.5(2) ?
    N1 C4 C3 . . 109.2(2) ?
    C12 C4 C3 . . 125.2(3) ?
    N3 C5 C16 . . 126.6(3) ?
    N3 C5 C15 . . 108.2(3) ?
    C16 C5 C15 . . 125.2(3) ?
    C11 C6 C7 . . 118.3(3) ?
    C11 C6 C12 . . 121.2(3) ?
    C7 C6 C12 . . 120.5(2) ?
    C8 C7 C6 . . 120.9(3) ?
    C8 C7 H7 . . 119.5 ?
    C6 C7 H7 . . 119.5 ?
    C9 C8 C7 . . 118.9(3) ?
    C9 C8 H8 . . 120.6 ?
    C7 C8 H8 . . 120.6 ?
    C8 C9 C10 . . 122.0(3) ?
    C8 C9 N2 . . 119.1(3) ?
    C10 C9 N2 . . 118.9(3) ?
    C9 C10 C11 . . 118.5(3) ?
    C9 C10 H10 . . 120.8 ?
    C11 C10 H10 . . 120.8 ?
    C6 C11 C10 . . 121.5(3) ?
    C6 C11 H11 . . 119.3 ?
    C10 C11 H11 . . 119.3 ?
    C13 N3 C5 . . 108.3(2) ?
    C13 N3 H3N . . 125.8 ?
    C5 N3 H3N . . 125.8 ?
    O3 N4A O4 . . 123.5(4) ?
    O3 N4A C20 . . 118.4(4) ?
    O4 N4A C20 . . 118.2(4) ?
    C13 C12 C4 . . 125.4(3) ?
    C13 C12 C6 . . 117.2(2) ?
    C4 C12 C6 . . 117.3(2) ?
    N3 C13 C12 . . 126.2(2) ?
    N3 C13 C14 . . 108.1(2) ?
    C12 C13 C14 . . 125.8(3) ?
    C15 C14 C13 . . 107.8(3) ?
    C15 C14 H14 . . 126.1 ?
    C13 C14 H14 . . 126.1 ?
    C14 C15 C5 . . 107.6(3) ?
    C14 C15 H15 . . 126.2 ?
    C5 C15 H15 . . 126.2 ?
    C1 C16 C5 2_565 . 125.8(3) ?
    C1 C16 C17 2_565 . 117.4(3) ?
    C5 C16 C17 . . 116.9(2) ?
    C22 C17 C18 . . 118.6(3) ?
    C22 C17 C16 . . 120.9(3) ?
    C18 C17 C16 . . 120.5(3) ?
    C17 C18 C19 . . 120.6(3) ?
    C17 C18 H18 . . 119.7 ?
    C19 C18 H18 . . 119.7 ?
    C20 C19 C18 . . 118.9(3) ?
    C20 C19 H19 . . 120.6 ?
    C18 C19 H19 . . 120.6 ?
    C19 C20 C21 . . 122.1(3) ?
    C19 C20 N4A . . 118.8(4) ?
    C21 C20 N4A . . 119.1(4) ?
    C20 C21 C22 . . 118.3(4) ?
    C20 C21 H21 . . 120.9 ?
    C22 C21 H21 . . 120.9 ?
    C17 C22 C21 . . 121.5(4) ?
    C17 C22 H22 . . 119.2 ?
    C21 C22 H22 . . 119.2 ?
    O5 N5 O6 . . 128.7(9) ?
    O5 N5 C23 . . 115.7(9) ?
    O6 N5 C23 . . 115.6(8) ?
    C24 C23 C28 . . 121.9(7) ?
    C24 C23 N5 . . 117.8(7) ?
    C28 C23 N5 . . 120.3(7) ?
    C25 C24 C23 . . 117.2(7) ?
    C25 C24 H24 . . 121.4 ?
    C23 C24 H24 . . 121.4 ?
    C26 C25 C24 . . 120.6(7) ?
    C26 C25 H25 . . 119.7 ?
    C24 C25 H25 . . 119.7 ?
    C27 C26 C25 . . 120.9(7) ?
    C27 C26 H26 . . 119.5 ?
    C25 C26 H26 . . 119.5 ?
    C28 C27 C26 . . 122.0(8) ?
    C28 C27 H27 . . 119.0 ?
    C26 C27 H27 . . 119.0 ?
    C27 C28 C23 . . 117.4(7) ?
    C27 C28 H28 . . 121.3 ?
    C23 C28 H28 . . 121.3 ?
loop_
    _geom_torsion_atom_site_label_1
    _geom_torsion_atom_site_label_2
    _geom_torsion_atom_site_label_3
    _geom_torsion_atom_site_label_4
    _geom_torsion_site_symmetry_1
    _geom_torsion_site_symmetry_2
    _geom_torsion_site_symmetry_3
    _geom_torsion_site_symmetry_4
    _geom_torsion
    _geom_torsion_publ_flag
    C4 N1 C1 C16 . . . 2_565 179.5(3) ?
    C4 N1 C1 C2 . . . . -0.9(3) ?
    N1 C1 C2 C3 . . . . 1.3(3) ?
    C16 C1 C2 C3 2_565 . . . -179.1(3) ?
    C1 C2 C3 C4 . . . . -1.2(3) ?
    C1 N1 C4 C12 . . . . 176.6(3) ?
    C1 N1 C4 C3 . . . . 0.2(3) ?
    C2 C3 C4 N1 . . . . 0.7(3) ?
    C2 C3 C4 C12 . . . . -175.8(3) ?
    C11 C6 C7 C8 . . . . -0.8(5) ?
    C12 C6 C7 C8 . . . . -179.3(3) ?
    C6 C7 C8 C9 . . . . 0.2(5) ?
    C7 C8 C9 C10 . . . . 0.0(5) ?
    C7 C8 C9 N2 . . . . 179.9(3) ?
    O1 N2 C9 C8 . . . . -4.4(5) ?
    O2 N2 C9 C8 . . . . 173.5(3) ?
    O1 N2 C9 C10 . . . . 175.5(3) ?
    O2 N2 C9 C10 . . . . -6.6(5) ?
    C8 C9 C10 C11 . . . . 0.4(6) ?
    N2 C9 C10 C11 . . . . -179.5(3) ?
    C7 C6 C11 C10 . . . . 1.2(5) ?
    C12 C6 C11 C10 . . . . 179.7(3) ?
    C9 C10 C11 C6 . . . . -1.0(6) ?
    C16 C5 N3 C13 . . . . -176.0(3) ?
    C15 C5 N3 C13 . . . . 1.4(3) ?
    N1 C4 C12 C13 . . . . -5.3(5) ?
    C3 C4 C12 C13 . . . . 170.6(3) ?
    N1 C4 C12 C6 . . . . 174.7(2) ?
    C3 C4 C12 C6 . . . . -9.5(4) ?
    C11 C6 C12 C13 . . . . -71.9(4) ?
    C7 C6 C12 C13 . . . . 106.6(3) ?
    C11 C6 C12 C4 . . . . 108.1(3) ?
    C7 C6 C12 C4 . . . . -73.4(4) ?
    C5 N3 C13 C12 . . . . 178.6(3) ?
    C5 N3 C13 C14 . . . . -1.4(3) ?
    C4 C12 C13 N3 . . . . 2.5(5) ?
    C6 C12 C13 N3 . . . . -177.5(2) ?
    C4 C12 C13 C14 . . . . -177.5(3) ?
    C6 C12 C13 C14 . . . . 2.5(4) ?
    N3 C13 C14 C15 . . . . 0.8(4) ?
    C12 C13 C14 C15 . . . . -179.2(3) ?
    C13 C14 C15 C5 . . . . 0.1(4) ?
    N3 C5 C15 C14 . . . . -1.0(4) ?
    C16 C5 C15 C14 . . . . 176.5(3) ?
    N3 C5 C16 C1 . . . 2_565 -3.9(5) ?
    C15 C5 C16 C1 . . . 2_565 179.1(3) ?
    N3 C5 C16 C17 . . . . 176.0(3) ?
    C15 C5 C16 C17 . . . . -1.0(5) ?
    C1 C16 C17 C22 2_565 . . . 89.5(4) ?
    C5 C16 C17 C22 . . . . -90.4(4) ?
    C1 C16 C17 C18 2_565 . . . -90.9(4) ?
    C5 C16 C17 C18 . . . . 89.2(4) ?
    C22 C17 C18 C19 . . . . -0.9(6) ?
    C16 C17 C18 C19 . . . . 179.5(3) ?
    C17 C18 C19 C20 . . . . 1.3(6) ?
    C18 C19 C20 C21 . . . . 0.0(6) ?
    C18 C19 C20 N4A . . . . 179.8(4) ?
    O3 N4A C20 C19 . . . . 6.1(6) ?
    O4 N4A C20 C19 . . . . -174.3(4) ?
    O3 N4A C20 C21 . . . . -174.1(4) ?
    O4 N4A C20 C21 . . . . 5.5(6) ?
    C19 C20 C21 C22 . . . . -1.6(7) ?
    N4A C20 C21 C22 . . . . 178.6(4) ?
    C18 C17 C22 C21 . . . . -0.8(6) ?
    C16 C17 C22 C21 . . . . 178.8(4) ?
    C20 C21 C22 C17 . . . . 2.1(7) ?
    O5 N5 C23 C24 . . . . 177.4(8) ?
    O6 N5 C23 C24 . . . . -2.3(10) ?
    O5 N5 C23 C28 . . . . -4.8(11) ?
    O6 N5 C23 C28 . . . . 175.5(7) ?
    C28 C23 C24 C25 . . . . 0.6(8) ?
    N5 C23 C24 C25 . . . . 178.3(6) ?
    C23 C24 C25 C26 . . . . 0.5(8) ?
    C24 C25 C26 C27 . . . . -0.9(9) ?
    C25 C26 C27 C28 . . . . 0.3(10) ?
    C26 C27 C28 C23 . . . . 0.7(10) ?
    C24 C23 C28 C27 . . . . -1.1(9) ?
    N5 C23 C28 C27 . . . . -178.8(6) ?
loop_
    _geom_hbond_atom_site_label_D
    _geom_hbond_atom_site_label_H
    _geom_hbond_atom_site_label_A
    _geom_hbond_site_symmetry_A
    _geom_hbond_distance_DH
    _geom_hbond_distance_HA
    _geom_hbond_distance_DA
    _geom_hbond_angle_DHA
    C3 H3 O1 2_775 0.93 2.60 3.519(4) 170.6
    C11 H11 N1 2_665 0.93 2.57 3.426(4) 152.4
    C15 H15 O3 2_554 0.93 2.56 3.453(5) 160.6
    C18 H18 O1 1_445 0.93 2.58 3.455(5) 156.6
    C26 H26 O5 1_455 0.93 2.56 3.432(10) 155.6
data_global
_journal_date_recd_electronic     2014-09-23
_journal_date_accepted     2014-09-29
_journal_name_full     'Acta Crystallographica, Section E'
_journal_year     2014
_journal_volume     70
_journal_issue     11
_journal_page_first     o1147
_journal_page_last     o1148
_journal_paper_category     HO
_journal_paper_doi     10.1107/S1600536814021503
_journal_coeditor_code     XU5821
_publ_contact_author_name     'Iskenderov, Tubganbay S.'
_publ_contact_author_address
;
National Taras Shevchenko University,
Department of Chemistry,
Volodymyrska str. 64, 01601 Kyiv,
Ukraine
;
_publ_contact_author_email     'tiskenderov@ukr.net'
_publ_contact_author_fax     ?
_publ_contact_author_phone     ?
_publ_section_title
;
Crystal structure of <i>meso</i>-tetrakis(4-nitrophenyl)porphyrin nitrobenzene
disolvate
;
loop_
    _publ_author_name
    _publ_author_footnote
    _publ_author_address
    'Seredyuk, Maksym' .
;
National Taras Shevchenko University,
Department of Chemistry,
Volodymyrska str. 64, 01601 Kyiv,
Ukraine
;
    'Gumienna--Kontecka, Elzbieta' .
;
Faculty of Chemistry,
University of Wroclaw,
14, F. Joliot--Curie Str., 50383,
Wroclaw,
Poland
;
    'Brzuszkiewicz, Anna' .
;
Faculty of Chemistry,
University of Wroclaw,
14, F. Joliot--Curie Str., 50383,
Wroclaw,
Poland
;
    'Iskenderov, Turganbay S.' .
;
National Taras Shevchenko University,
Department of Chemistry,
Volodymyrska str. 64, 01601 Kyiv,
Ukraine
;
    'Kalibabchuk, Valentina A.' .
;
O.O. Bohomolets National Medical University, Department of General Chemistry,
Shevchenko blvd 13, 01004 Kiev,
Ukraine
;
