# Supplementary material for: Crystal structure of meso-tetra­kis­(4-nitro­phen­yl)porphyrin nitro­benzene disolvate
Source: Acta Crystallogr Sect E Struct Rep Online. 2014 Oct 4;70(Pt 11):o1147–8. doi: 10.1107/S1600536814021503 (PMC4257332; doi:10.1107/S1600536814021503)
Supplement: Supplementary file 2 [file e-70-o1147-Isup2.hkl]

# 
# h,k,l, Fc-squared, Fo-squared, sigma(Fo-squared) and status flag 
# 
data_I
_shelx_title ' 01MS11 in P-1' 
_shelx_refln_list_code          4 
_shelx_F_calc_maximum      139.77 
_exptl_crystal_F_000       540.00 
_reflns_d_resolution_high  0.7828 
 
loop_ 
 _symmetry_equiv_pos_as_xyz 
 'x, y, z' 
 '-x, -y, -z' 
 
_cell_length_a     7.9490 
_cell_length_b    10.1340 
_cell_length_c    16.4440 
_cell_angle_alpha 105.430 
_cell_angle_beta   95.370 
_cell_angle_gamma 102.170 
 
_shelx_F_squared_multiplier     1.000 
 
loop_ 
 _refln_index_h 
 _refln_index_k 
 _refln_index_l 
 _refln_F_squared_calc 
 _refln_F_squared_meas 
 _refln_F_squared_sigma 
 _refln_observed_status 
   2   0   0     1450.33     1576.26     38.68 o 
   3   0   0       95.66       81.10      3.40 o 
   4   0   0        9.08        7.06      0.65 o 
   5   0   0        1.11        0.00      1.69 o 
   6   0   0      172.61      175.93      9.84 o 
   7   0   0        1.21        0.00      2.66 o 
   8   0   0        0.49        0.00      2.21 o 
   9   0   0        5.10        5.57      2.88 o 
  -9   1   0       21.50       22.57      4.76 o 
  -8   1   0       22.21       26.50      4.38 o 
  -7   1   0       13.58        0.58      2.05 o 
  -6   1   0      317.09      323.07      5.62 o 
  -5   1   0        9.26        8.91      0.99 o 
  -4   1   0       56.96       73.41      3.27 o 
  -3   1   0        0.18        0.41      0.91 o 
  -2   1   0      426.51      473.65      4.53 o 
  -1   1   0      572.23      581.11      4.25 o 
   1   1   0     2602.64     2471.29     12.36 o 
   2   1   0       11.72       21.32      1.67 o 
   3   1   0      267.26      437.84     15.20 o 
   4   1   0       29.51       41.65      4.19 o 
   5   1   0        0.80        3.04      2.00 o 
   6   1   0       41.40       44.56      5.29 o 
   7   1   0        5.66        3.58      2.30 o 
   8   1   0        0.05        0.00      2.60 o 
   9   1   0        1.10        0.00      3.18 o 
 -10   2   0        0.06        0.00      2.69 o 
  -9   2   0        1.22        1.69      2.57 o 
  -8   2   0       81.25      100.55      7.99 o 
  -7   2   0      179.75      228.99     10.76 o 
  -6   2   0       12.52       18.66      1.54 o 
  -5   2   0      131.78      163.86      9.37 o 
  -4   2   0        9.20        9.27      1.17 o 
  -3   2   0        1.86        0.00      1.92 o 
  -2   2   0     1678.60     1642.64      6.40 o 
  -1   2   0     1476.45     1479.94      6.93 o 
   0   2   0      241.80      239.27      3.10 o 
   1   2   0      544.21      605.56      5.86 o 
   2   2   0      123.44      147.89      2.83 o 
   3   2   0      846.17     1088.83     17.34 o 
   4   2   0        1.82        1.45      1.95 o 
   5   2   0      299.32      290.09     12.35 o 
   6   2   0        4.53        7.74      3.10 o 
   7   2   0       92.08       88.04      8.25 o 
   8   2   0        0.51        4.40      3.78 o 
   9   2   0        0.45        4.50      3.15 o 
 -10   3   0        0.94        1.10      2.32 o 
  -9   3   0       12.86       11.77      3.54 o 
  -8   3   0       80.49       77.96      6.70 o 
  -7   3   0      211.70      197.53      9.71 o 
  -6   3   0       12.26       22.92      3.26 o 
  -5   3   0       57.71      108.23      4.10 o 
  -4   3   0      154.43      268.20      4.58 o 
  -3   3   0       15.40       31.70      1.12 o 
  -2   3   0        1.20        0.00      0.39 o 
  -1   3   0     3533.39     3723.29     33.09 o 
   0   3   0       47.75       45.40      1.65 o 
   1   3   0       81.98       60.71      2.17 o 
   2   3   0      194.54      178.64      5.14 o 
   3   3   0       42.27       29.29      1.84 o 
   4   3   0        3.15        9.07      0.97 o 
   5   3   0       78.30       86.97      7.59 o 
   6   3   0      145.21      162.69     10.77 o 
   7   3   0       10.35        6.99      3.50 o 
   8   3   0        0.70        1.83      2.92 o 
 -10   4   0       18.29        7.47      4.73 o 
  -9   4   0       24.99       25.89      3.19 o 
  -8   4   0      117.39      133.00      6.28 o 
  -7   4   0       34.41       40.73      3.27 o 
  -6   4   0       72.67       59.21      2.71 o 
  -5   4   0       44.96       48.45      2.17 o 
  -4   4   0       12.23       33.25      1.44 o 
  -3   4   0       22.60       23.18      1.17 o 
  -2   4   0      308.35      352.73      3.51 o 
  -1   4   0        3.05        1.21      0.76 o 
   0   4   0      332.90      381.98      6.58 o 
   1   4   0       37.21       58.12      2.39 o 
   2   4   0      245.78      208.26      6.10 o 
   3   4   0       96.96      107.90      3.95 o 
   4   4   0        0.90        1.16      1.30 o 
   5   4   0      107.74       87.97      3.33 o 
   6   4   0      131.22      130.48     10.13 o 
   7   4   0        7.27        5.20      3.14 o 
   8   4   0        8.65        4.17      3.46 o 
  -9   5   0        4.85        6.16      3.08 o 
  -8   5   0        0.13        0.84      1.44 o 
  -7   5   0        1.42        0.00      1.13 o 
  -6   5   0       36.78       31.40      1.89 o 
  -5   5   0       12.62       14.68      1.13 o 
  -4   5   0       11.70       16.23      1.45 o 
  -3   5   0        2.02        7.70      0.70 o 
  -2   5   0       73.66       60.33      2.21 o 
  -1   5   0        5.69        8.79      0.93 o 
   0   5   0       28.79       35.65      1.95 o 
   1   5   0       16.56       12.39      1.38 o 
   2   5   0        4.95        0.00      1.96 o 
   3   5   0       70.28       96.36      4.18 o 
   4   5   0      150.25      189.18      6.72 o 
   5   5   0        8.55        5.97      3.20 o 
   6   5   0        2.59        6.34      3.59 o 
   7   5   0        1.53        4.25      3.07 o 
  -9   6   0       15.76       10.37      5.48 o 
  -8   6   0        8.91        5.29      2.61 o 
  -7   6   0       50.98       62.00      6.68 o 
  -6   6   0       24.31       20.77      1.95 o 
  -5   6   0       50.95       39.27      2.01 o 
  -4   6   0        3.20        6.86      1.38 o 
  -3   6   0      164.43      174.20      6.85 o 
  -2   6   0      107.86      105.30      2.96 o 
  -1   6   0        3.77        6.91      0.95 o 
   0   6   0      483.00      436.34      8.46 o 
   1   6   0      165.71      149.50      5.49 o 
   2   6   0       12.88       25.27      3.70 o 
   3   6   0       90.88      117.08      5.00 o 
   4   6   0      223.15      245.97      7.10 o 
   5   6   0        2.51        0.00      2.09 o 
   6   6   0        1.27        1.08      2.65 o 
   7   6   0        1.71        5.18      3.94 o 
  -9   7   0        8.37        6.77      4.47 o 
  -8   7   0        2.26        0.00      2.42 o 
  -7   7   0       18.19       14.58      4.20 o 
  -6   7   0        5.25        4.74      1.63 o 
  -5   7   0        1.73        0.83      1.60 o 
  -4   7   0       20.01       17.34      3.99 o 
  -3   7   0       24.85       22.76      1.61 o 
  -2   7   0       31.62       39.07      2.14 o 
  -1   7   0       24.56       36.34      2.21 o 
   0   7   0       31.33       26.39      2.43 o 
   1   7   0        5.15        3.70      1.45 o 
   2   7   0       29.10       25.22      3.66 o 
   3   7   0        0.26        1.56      1.16 o 
   4   7   0      159.10      159.28      6.28 o 
   5   7   0        7.82       12.28      3.65 o 
   6   7   0        0.09        0.00      2.73 o 
  -9   8   0        1.95        0.13      2.98 o 
  -8   8   0        0.76        1.97      3.52 o 
  -7   8   0        0.01        0.00      2.14 o 
  -6   8   0        3.26        1.45      1.52 o 
  -5   8   0       37.36       40.78      3.75 o 
  -4   8   0       41.26       57.46      4.20 o 
  -3   8   0       41.07       41.48      2.47 o 
  -2   8   0        0.00        4.58      1.10 o 
  -1   8   0       20.31       39.34      2.53 o 
   0   8   0        7.50        8.97      1.07 o 
   1   8   0        0.96        0.00      1.34 o 
   2   8   0        1.76        3.56      1.61 o 
   3   8   0       19.24       16.58      2.40 o 
   4   8   0        6.13        6.35      3.62 o 
   5   8   0        0.34        0.88      2.71 o 
  -8   9   0        0.78        0.92      2.20 o 
  -7   9   0        0.04        1.60      1.97 o 
  -6   9   0        0.89        2.09      2.37 o 
  -5   9   0       18.83       23.88      3.25 o 
  -4   9   0       63.25       68.66      4.78 o 
  -3   9   0      263.11      252.32      8.86 o 
  -2   9   0        2.35        2.44      1.22 o 
  -1   9   0        2.47        1.68      1.05 o 
   0   9   0       57.68       47.66      3.58 o 
   1   9   0       24.91       19.58      3.43 o 
   2   9   0       13.34       17.57      3.10 o 
   3   9   0      110.74      108.42      5.92 o 
   4   9   0        1.87        1.98      2.51 o 
  -7  10   0        9.07        8.30      3.26 o 
  -6  10   0       10.74       14.59      4.41 o 
  -5  10   0        4.95        5.89      3.95 o 
  -4  10   0        0.11        1.47      3.13 o 
  -3  10   0        1.63        0.00      2.39 o 
  -2  10   0        8.35       10.05      2.37 o 
  -1  10   0        6.75       15.39      2.02 o 
   0  10   0       15.71       15.38      4.68 o 
   1  10   0        0.77        4.65      2.58 o 
   2  10   0       15.67       18.49      2.80 o 
   3  10   0        8.12        5.53      3.17 o 
  -6  11   0        0.04        1.62      3.46 o 
  -5  11   0        1.17        2.84      2.15 o 
  -4  11   0        2.94        2.50      1.95 o 
  -3  11   0        0.12        0.68      1.83 o 
  -2  11   0       12.27        5.86      2.83 o 
  -1  11   0        3.20        6.25      7.13 o 
   0  11   0       40.84       16.73      5.63 o 
   1  11   0        2.45        2.44      2.44 o 
   2  11   0        7.12        8.15      3.04 o 
  -5  12   0        3.55        1.71      3.13 o 
  -4  12   0       20.66       20.04      3.57 o 
  -3  12   0        0.00        1.15      1.56 o 
  -2  12   0        5.53        4.55      3.32 o 
  -1  12   0       17.00       14.21      5.36 o 
   0  12   0        4.60        5.28      2.90 o 
   0 -12   1        4.62        6.64      4.07 o 
   1 -12   1       11.14        4.82      2.47 o 
   2 -12   1        8.83        7.65      2.40 o 
   3 -12   1        1.72        2.98      2.68 o 
   4 -12   1        4.24        2.15      2.47 o 
   5 -12   1        1.03        0.05      1.77 o 
  -2 -11   1       10.41       10.33      2.37 o 
  -1 -11   1        0.03        0.00      2.50 o 
   0 -11   1        0.12        0.00     21.57 o 
   1 -11   1        7.41        8.46      3.87 o 
   2 -11   1        0.01        1.09      1.97 o 
   3 -11   1        0.33        0.95      1.73 o 
   4 -11   1        5.14        0.06      1.82 o 
   5 -11   1        2.94        0.78      2.78 o 
   6 -11   1        0.00        0.00      2.13 o 
  -4 -10   1       11.95       11.57      3.50 o 
  -3 -10   1        5.03        4.64      2.82 o 
  -2 -10   1       16.86       14.71      2.58 o 
  -1 -10   1        2.51        2.94      1.65 o 
   0 -10   1       20.18       25.73      2.93 o 
   1 -10   1        0.14        3.31      1.86 o 
   2 -10   1        1.39        0.00      1.43 o 
   3 -10   1       38.13       34.22      3.62 o 
   4 -10   1        0.60        0.00      1.67 o 
   5 -10   1        0.04        2.87      3.56 o 
   6 -10   1       19.04       17.89      8.19 o 
   7 -10   1       11.27       10.51      3.24 o 
  -5  -9   1        0.27        4.36      3.38 o 
  -4  -9   1        1.12        2.16      3.23 o 
  -3  -9   1       56.44       53.38      4.19 o 
  -2  -9   1        0.90        2.62      2.36 o 
  -1  -9   1       94.57      110.58      5.72 o 
   0  -9   1        1.62        0.55      1.18 o 
   1  -9   1        1.18        3.27      1.05 o 
   2  -9   1       10.81       25.70      1.94 o 
   3  -9   1       68.72       81.17      5.13 o 
   4  -9   1       11.69        9.22      2.15 o 
   5  -9   1        2.04        0.91      1.54 o 
   6  -9   1        0.11        0.00      1.91 o 
   7  -9   1        2.68        2.51      1.75 o 
   8  -9   1        0.11        1.57      3.14 o 
  -6  -8   1        0.02        2.15      2.67 o 
  -5  -8   1        2.65        5.26      3.43 o 
  -4  -8   1        1.77        5.98      3.20 o 
  -3  -8   1      117.73      140.92      6.25 o 
  -2  -8   1        0.49        2.96      2.17 o 
  -1  -8   1        5.76        7.88      1.86 o 
   0  -8   1       36.30       45.28      3.22 o 
   1  -8   1       51.42       50.07      2.71 o 
   2  -8   1        0.00        1.24      0.89 o 
   3  -8   1       13.62       13.42      2.22 o 
   4  -8   1      157.08      164.10     12.67 o 
   5  -8   1        2.19        2.48      1.56 o 
   6  -8   1       14.47       18.04      2.88 o 
   7  -8   1       11.86       12.82      3.81 o 
   8  -8   1        2.11        2.35      3.57 o 
   9  -8   1        1.79        0.00      2.69 o 
  -6  -7   1        2.93        4.96      2.67 o 
  -5  -7   1        1.90        3.00      2.72 o 
  -4  -7   1        2.79        1.67      1.19 o 
  -3  -7   1       43.32       55.51      3.71 o 
  -2  -7   1       67.21       92.73      7.05 o 
  -1  -7   1       74.97      109.08      4.95 o 
   0  -7   1        6.36       10.29      1.62 o 
   1  -7   1       63.32       72.09      2.93 o 
   2  -7   1        7.43       10.98      1.31 o 
   3  -7   1       63.52       87.21      4.71 o 
   4  -7   1       23.91       18.26      1.13 o 
   5  -7   1        0.66        0.00      2.88 o 
   6  -7   1       47.64       51.49      4.29 o 
   7  -7   1       15.25       13.69      3.78 o 
   8  -7   1        0.28        0.71      2.01 o 
   9  -7   1        6.21        5.90      4.42 o 
  -7  -6   1        1.32        0.98      3.01 o 
  -6  -6   1        5.46        3.08      2.92 o 
  -5  -6   1        1.17        3.05      3.11 o 
  -4  -6   1      209.85      181.02      5.94 o 
  -3  -6   1      139.89      118.21      8.20 o 
  -2  -6   1       16.03       10.85      2.82 o 
  -1  -6   1       89.27      115.44      6.80 o 
   0  -6   1      151.54      173.67      5.28 o 
   1  -6   1        7.96        8.13      1.15 o 
   2  -6   1      147.93      118.47      5.97 o 
   3  -6   1       54.17       53.01      3.37 o 
   4  -6   1       12.34        9.18      2.91 o 
   5  -6   1       15.17       25.31      2.91 o 
   6  -6   1       53.21       45.54      2.65 o 
   7  -6   1        0.05        3.46      2.74 o 
   8  -6   1        5.30        7.69      3.46 o 
   9  -6   1       11.00       11.03      4.87 o 
  -7  -5   1        6.81       10.92      3.72 o 
  -6  -5   1       14.68       21.06      4.71 o 
  -5  -5   1       26.95       17.45      3.83 o 
  -4  -5   1      399.12      355.18      7.32 o 
  -3  -5   1        0.01        1.09      1.79 o 
  -2  -5   1       83.90       90.87      6.29 o 
  -1  -5   1      298.60      338.88      7.49 o 
   0  -5   1     1494.31     1522.15     11.74 o 
   1  -5   1        2.33        5.33      0.74 o 
   2  -5   1     1083.68     1065.53     25.38 o 
   3  -5   1       62.96      110.79      4.60 o 
   4  -5   1        0.55        1.05      0.67 o 
   5  -5   1        1.56        0.97      0.76 o 
   6  -5   1       91.84      106.41      4.46 o 
   7  -5   1       22.41       23.57      2.50 o 
   8  -5   1       66.64       75.04      6.63 o 
   9  -5   1        9.23        9.77      4.10 o 
  -8  -4   1        0.12        1.42      2.88 o 
  -7  -4   1       12.02       13.14      3.87 o 
  -6  -4   1      146.41      127.44      9.72 o 
  -5  -4   1       19.10       17.43      3.97 o 
  -4  -4   1      128.86      107.49      4.26 o 
  -3  -4   1        5.57        5.07      2.56 o 
  -2  -4   1      568.44      740.18     11.12 o 
  -1  -4   1       10.97       24.91      1.84 o 
   0  -4   1      426.39      456.39      5.77 o 
   1  -4   1      376.00      370.29      5.22 o 
   2  -4   1      209.54      237.34      3.99 o 
   3  -4   1       65.54       68.90      1.75 o 
   4  -4   1      180.97      279.08      3.86 o 
   5  -4   1        1.86        0.00      0.92 o 
   6  -4   1       90.42      109.33      3.70 o 
   7  -4   1       24.72       37.12      3.19 o 
   8  -4   1        9.00       13.75      2.19 o 
   9  -4   1        0.03        0.00      1.44 o 
  -8  -3   1        3.04        3.66      2.74 o 
  -7  -3   1        6.66        8.36      3.36 o 
  -6  -3   1      192.60      168.81     10.80 o 
  -5  -3   1        7.35       11.13      3.01 o 
  -4  -3   1       86.67       83.57      3.89 o 
  -3  -3   1       18.42       11.94      1.12 o 
  -2  -3   1      411.08      504.88     12.16 o 
  -1  -3   1       74.64       64.37      1.92 o 
   0  -3   1      171.33      209.17      2.80 o 
   1  -3   1      317.14      318.61      4.45 o 
   2  -3   1      676.27      562.78      5.56 o 
   3  -3   1      346.97      297.93      3.27 o 
   4  -3   1      436.43      434.67      5.83 o 
   5  -3   1      217.45      203.37      7.31 o 
   6  -3   1        4.80        3.43      1.52 o 
   7  -3   1      127.42      175.62      9.01 o 
   8  -3   1       15.05       25.55      4.06 o 
   9  -3   1        1.79        0.00      2.03 o 
  -9  -2   1        0.26        0.00      2.95 o 
  -8  -2   1        0.11        0.00      2.71 o 
  -7  -2   1        9.39        8.66      2.66 o 
  -6  -2   1        6.44       12.08      3.30 o 
  -5  -2   1       15.41       21.92      3.99 o 
  -4  -2   1       29.95       36.30      4.09 o 
  -3  -2   1      355.45      502.05     22.14 o 
  -2  -2   1      132.43      124.63      3.20 o 
  -1  -2   1        1.25        0.00      0.65 o 
   0  -2   1     2577.41     2755.60      8.17 o 
   1  -2   1    12525.72    11767.63     20.75 o 
   2  -2   1      633.23      654.35      6.14 o 
   3  -2   1      317.42      350.69      4.59 o 
   4  -2   1       39.27       30.32      1.74 o 
   5  -2   1        2.06        1.11      1.62 o 
   6  -2   1       10.16       14.76      1.56 o 
   7  -2   1      347.46      301.10     12.77 o 
   8  -2   1       61.63       53.66      5.77 o 
   9  -2   1        0.35        0.00      1.86 o 
  10  -2   1        1.79        4.87      3.30 o 
  -9  -1   1        3.25        1.17      2.62 o 
  -8  -1   1       27.69       28.91      4.94 o 
  -7  -1   1        1.33        0.00      2.64 o 
  -6  -1   1        4.44        1.24      2.22 o 
  -5  -1   1        4.01        5.38      2.33 o 
  -4  -1   1      194.59      145.44      7.40 o 
  -3  -1   1       17.41       26.59      3.40 o 
  -2  -1   1     5495.20     5235.00    166.95 o 
  -1  -1   1      950.54     1065.57      9.16 o 
   1  -1   1      762.50      663.02      3.52 o 
   2  -1   1     8825.08     8590.05     75.37 o 
   3  -1   1      463.47      428.50      4.87 o 
   4  -1   1      558.28      545.00      7.03 o 
   5  -1   1      180.53      202.85     10.81 o 
   6  -1   1       13.71       22.30      1.64 o 
   7  -1   1        0.03        2.46      2.02 o 
   8  -1   1        0.00        0.00      2.54 o 
   9  -1   1       11.53       12.04      3.70 o 
  -9   0   1        0.39        1.04      2.48 o 
  -8   0   1        4.09        0.00      2.46 o 
  -7   0   1      180.96      145.80      9.47 o 
  -6   0   1      160.66      176.97      9.92 o 
  -5   0   1       12.80       18.78      2.93 o 
  -4   0   1     3301.80     3590.04     70.20 o 
  -3   0   1       71.95       52.80      1.66 o 
  -2   0   1     1248.43     1115.22      9.44 o 
  -1   0   1       32.73       86.73      2.75 o 
   1   0   1        0.15        6.06      0.50 o 
   2   0   1      241.09      251.35      2.48 o 
   3   0   1      394.53      534.19      5.03 o 
   4   0   1        2.92        1.25      0.80 o 
   5   0   1       14.65        5.79      1.61 o 
   6   0   1        6.10        9.78      2.77 o 
   7   0   1       88.64       83.65      7.34 o 
   8   0   1        4.14        0.00      2.85 o 
   9   0   1       14.86       12.55      3.90 o 
 -10   1   1       13.96       17.96      4.47 o 
  -9   1   1        0.07        0.00      2.22 o 
  -8   1   1        5.09        3.40      1.97 o 
  -7   1   1      313.46      384.36     14.87 o 
  -6   1   1      504.46      485.72      5.15 o 
  -5   1   1        6.91        1.81      1.38 o 
  -4   1   1       20.27        9.91      1.36 o 
  -3   1   1      423.53      438.62      5.57 o 
  -2   1   1     1771.89     2143.85     21.31 o 
  -1   1   1     3699.12     3984.44     20.56 o 
   0   1   1      856.45      572.34      4.19 o 
   1   1   1      201.37      125.59      2.23 o 
   2   1   1       76.29       90.60      1.76 o 
   3   1   1      596.07      442.61      7.45 o 
   4   1   1       48.01       31.63      3.60 o 
   5   1   1       49.22       71.78      6.22 o 
   6   1   1       55.07       49.74      5.62 o 
   7   1   1       17.80       17.12      4.20 o 
   8   1   1        6.30        2.15      2.43 o 
   9   1   1        2.07        2.24      2.42 o 
 -10   2   1        0.14        5.74      3.15 o 
  -9   2   1        3.16        3.29      2.05 o 
  -8   2   1       10.71       13.24      3.48 o 
  -7   2   1       19.96       12.58      1.56 o 
  -6   2   1      103.44      103.42      6.77 o 
  -5   2   1      297.02      244.61      6.76 o 
  -4   2   1       35.31       61.46      2.89 o 
  -3   2   1      396.40      465.31      5.42 o 
  -2   2   1        4.19        0.39      0.62 o 
  -1   2   1     1930.30     1953.29      7.82 o 
   0   2   1      797.07      932.44     11.59 o 
   1   2   1     1670.94     1614.38     17.86 o 
   2   2   1      154.95      184.87      4.02 o 
   3   2   1      358.84      363.95      5.55 o 
   4   2   1      202.50      280.07      6.97 o 
   5   2   1       83.52       87.48      7.25 o 
   6   2   1       65.11       83.44      7.61 o 
   7   2   1      163.22      163.87     11.22 o 
   8   2   1        0.68        2.87      2.60 o 
   9   2   1        4.47        4.67      3.26 o 
 -10   3   1        0.04        0.00      2.43 o 
  -9   3   1       16.43       23.14      4.08 o 
  -8   3   1      120.13      123.22      8.34 o 
  -7   3   1       35.25       31.47      3.94 o 
  -6   3   1       38.78       33.41      3.74 o 
  -5   3   1        7.16       10.96      2.77 o 
  -4   3   1       15.95        3.85      0.93 o 
  -3   3   1        0.11        1.48      0.94 o 
  -2   3   1       13.15       12.98      0.79 o 
  -1   3   1      422.17      366.35      4.58 o 
   0   3   1        0.46        0.89      0.82 o 
   1   3   1       66.27      137.73      4.58 o 
   2   3   1      136.02       82.30      2.64 o 
   3   3   1      625.82      670.63      8.88 o 
   4   3   1        8.01        0.00      2.27 o 
   5   3   1       60.34       75.70      7.09 o 
   6   3   1        0.27        2.24      2.51 o 
   7   3   1        0.19        6.46      3.56 o 
   8   3   1        3.83        4.64      3.00 o 
 -10   4   1        4.19        3.14      3.30 o 
  -9   4   1       16.45       26.06      3.35 o 
  -8   4   1        3.40        0.73      1.91 o 
  -7   4   1        4.64        0.00      1.67 o 
  -6   4   1        2.06        2.05      0.82 o 
  -5   4   1        2.15        3.21      0.71 o 
  -4   4   1      121.84      122.44      2.82 o 
  -3   4   1        3.78       13.96      1.17 o 
  -2   4   1     1554.19     1604.04      8.79 o 
  -1   4   1       52.90       61.69      2.25 o 
   0   4   1      597.17      553.55      8.02 o 
   1   4   1       86.14       98.69      3.02 o 
   2   4   1      400.00      344.45      6.88 o 
   3   4   1      145.99      135.60      5.52 o 
   4   4   1       16.40       33.34      2.34 o 
   5   4   1      352.88      386.86      6.46 o 
   6   4   1        1.86        0.00      2.37 o 
   7   4   1       11.55       19.58      4.57 o 
   8   4   1        0.32        3.59      3.27 o 
  -9   5   1        2.14        2.47      3.68 o 
  -8   5   1        3.29        3.54      1.37 o 
  -7   5   1        2.27        3.19      1.42 o 
  -6   5   1        0.33        1.42      0.69 o 
  -5   5   1      151.40      160.30      3.50 o 
  -4   5   1      573.11      596.27     11.16 o 
  -3   5   1        0.13        0.00      0.49 o 
  -2   5   1      132.47      154.21      3.97 o 
  -1   5   1       44.13       47.89      2.52 o 
   0   5   1      662.01      851.51      8.90 o 
   1   5   1       23.28       30.02      1.93 o 
   2   5   1      112.61       77.14      3.89 o 
   3   5   1       36.55       31.39      2.56 o 
   4   5   1      165.11      131.56      4.93 o 
   5   5   1        5.47        5.70      3.20 o 
   6   5   1        0.03        3.79      3.35 o 
   7   5   1        2.38        4.53      3.02 o 
  -9   6   1       23.50        7.25      5.86 o 
  -8   6   1        5.94        0.90      2.23 o 
  -7   6   1       32.03       28.47      4.82 o 
  -6   6   1       71.11       81.86      3.74 o 
  -5   6   1        7.59       10.62      1.64 o 
  -4   6   1        0.25        1.07      0.62 o 
  -3   6   1      115.19      105.74      3.02 o 
  -2   6   1       28.46       46.13      2.44 o 
  -1   6   1       63.80       64.09      2.56 o 
   0   6   1      252.61      330.53      7.49 o 
   1   6   1        9.63        6.08      1.48 o 
   2   6   1        0.92        0.00      1.97 o 
   3   6   1        0.00        0.00      2.36 o 
   4   6   1       63.73       62.70      3.81 o 
   5   6   1        0.00        0.00      2.24 o 
   6   6   1       13.05       15.64      4.77 o 
   7   6   1        1.12        7.89      3.78 o 
  -9   7   1        4.84        2.12      3.21 o 
  -8   7   1        5.43        1.11      2.40 o 
  -7   7   1        2.48        0.66      2.67 o 
  -6   7   1        0.66        4.53      2.14 o 
  -5   7   1        1.65        1.00      1.94 o 
  -4   7   1       21.94       36.96      2.56 o 
  -3   7   1       42.62       52.29      2.31 o 
  -2   7   1      240.85      205.45      4.85 o 
  -1   7   1        0.71        1.25      1.00 o 
   0   7   1       65.81       59.96      2.43 o 
   1   7   1       15.22       22.25      2.54 o 
   2   7   1        8.00        7.52      1.80 o 
   3   7   1       32.84       41.06      3.66 o 
   4   7   1      206.91      204.20      7.29 o 
   5   7   1        0.05        0.00      2.81 o 
   6   7   1        0.25        4.66      3.54 o 
  -9   8   1        7.39        5.85      4.89 o 
  -8   8   1        0.01        1.46      3.31 o 
  -7   8   1        5.63        2.52      2.60 o 
  -6   8   1       23.52       22.44      3.10 o 
  -5   8   1       26.43       22.53      2.87 o 
  -4   8   1        6.12        5.30      1.85 o 
  -3   8   1       15.44       20.55      1.25 o 
  -2   8   1       45.80       31.07      2.18 o 
  -1   8   1        3.11        6.59      1.34 o 
   0   8   1       21.85       28.35      1.79 o 
   1   8   1       28.21       40.96      3.49 o 
   2   8   1        3.54        0.00      1.43 o 
   3   8   1       18.27       26.77      3.12 o 
   4   8   1        4.48        6.56      3.61 o 
   5   8   1       29.09       29.32      5.49 o 
  -8   9   1        8.59        5.54      3.67 o 
  -7   9   1        0.00        0.00      1.93 o 
  -6   9   1        4.32        2.79      2.34 o 
  -5   9   1        0.03        1.12      1.53 o 
  -4   9   1      101.17       96.99      5.66 o 
  -3   9   1       12.37       10.15      2.76 o 
  -2   9   1       64.71       50.90      2.84 o 
  -1   9   1       22.54       16.45      1.87 o 
   0   9   1       14.05       14.31      2.15 o 
   1   9   1        3.87        3.52      1.35 o 
   2   9   1       17.36       15.37      3.12 o 
   3   9   1        0.50        0.00      1.67 o 
   4   9   1        6.48        3.24      3.05 o 
  -7  10   1        3.88        3.75      3.98 o 
  -6  10   1        5.54        6.95      4.57 o 
  -5  10   1        0.37        1.82      1.78 o 
  -4  10   1       59.03       58.94      5.58 o 
  -3  10   1        1.35        1.66      1.55 o 
  -2  10   1        1.69        4.89      1.88 o 
  -1  10   1       21.60       21.46      2.25 o 
   0  10   1       70.27       77.93     17.75 o 
   1  10   1        2.36        3.48      1.84 o 
   2  10   1       14.60       13.00      2.51 o 
   3  10   1        1.32        0.00      2.50 o 
  -6  11   1        0.40        3.15      2.05 o 
  -5  11   1        3.00        2.11      2.17 o 
  -4  11   1       13.36       11.44      3.46 o 
  -3  11   1        0.42        0.00      1.94 o 
  -2  11   1        2.93        4.78      3.03 o 
  -1  11   1        0.47        4.28      2.18 o 
   0  11   1       59.11       50.17      9.82 o 
   1  11   1        3.13        3.06      2.73 o 
   2  11   1        0.35        0.78      2.18 o 
  -4  12   1       13.26       13.30      4.00 o 
  -3  12   1       11.50        7.78      3.41 o 
  -2  12   1        1.07        2.29      2.99 o 
  -1  12   1        1.81        6.66      3.91 o 
   0 -12   2        0.77        0.45      1.69 o 
   1 -12   2        0.35        1.40      1.79 o 
   2 -12   2        2.46        2.54      1.93 o 
   3 -12   2        6.36        4.72      1.97 o 
   4 -12   2        1.52        1.14      1.62 o 
   5 -12   2        7.64        4.29      2.12 o 
  -2 -11   2        9.74       12.61      3.31 o 
  -1 -11   2        0.32        0.00      2.59 o 
   0 -11   2       60.27       22.88      6.25 o 
   1 -11   2       27.78       19.90      5.42 o 
   2 -11   2        1.37        0.39      1.62 o 
   3 -11   2       10.63       12.06      4.66 o 
   4 -11   2        7.84        4.50      5.04 o 
   5 -11   2        0.33        0.80      1.75 o 
   6 -11   2        0.80        0.00      1.74 o 
   7 -11   2        1.31        0.58      2.13 o 
  -4 -10   2        5.76        5.03      3.51 o 
  -3 -10   2        9.23        9.05      3.54 o 
  -2 -10   2        5.22        5.01      2.56 o 
  -1 -10   2        6.07        4.66      3.22 o 
   0 -10   2       15.82       15.54      2.38 o 
   1 -10   2       16.06       11.47      2.72 o 
   2 -10   2        4.69        1.95      1.55 o 
   3 -10   2        0.65        0.92      1.89 o 
   4 -10   2        6.87        3.60      1.78 o 
   5 -10   2        2.81        2.42      2.84 o 
   6 -10   2        9.00        4.38      4.13 o 
   7 -10   2        0.61        1.23      1.68 o 
  -5  -9   2        4.16        4.37      3.04 o 
  -4  -9   2        0.06        0.00      2.43 o 
  -3  -9   2        3.87        8.11      3.10 o 
  -2  -9   2       13.40       19.11      3.76 o 
  -1  -9   2       31.11       33.35      3.21 o 
   0  -9   2        6.24        8.91      2.99 o 
   1  -9   2       36.95       45.76      2.67 o 
   2  -9   2       23.73       16.92      1.43 o 
   3  -9   2       10.18        5.73      1.94 o 
   4  -9   2       24.88       19.54      2.69 o 
   5  -9   2        2.70        1.94      1.60 o 
   6  -9   2        3.61        3.40      3.54 o 
   7  -9   2       14.49        8.63      4.33 o 
   8  -9   2        0.07        0.00      3.38 o 
  -6  -8   2        0.02        0.00      2.60 o 
  -5  -8   2        0.37        2.02      2.47 o 
  -4  -8   2        7.24        6.15      2.58 o 
  -3  -8   2      142.99      125.81      8.98 o 
  -2  -8   2       73.19       53.14      3.98 o 
  -1  -8   2       32.47       20.30      2.51 o 
   0  -8   2        2.01        2.11      2.67 o 
   1  -8   2       22.44       21.24      1.84 o 
   2  -8   2       24.16       31.63      2.16 o 
   3  -8   2       30.24       36.35      3.34 o 
   4  -8   2      271.59      266.93      8.80 o 
   5  -8   2       10.52        9.12      2.08 o 
   6  -8   2        6.98        5.37      2.06 o 
   7  -8   2       24.99       25.62      4.88 o 
   8  -8   2        1.08        0.04      3.07 o 
   9  -8   2        0.05        0.00      2.37 o 
  -6  -7   2       16.08       19.83      4.90 o 
  -5  -7   2        0.73        5.67      3.20 o 
  -4  -7   2        1.26        0.49      1.34 o 
  -3  -7   2      277.74      260.14     12.53 o 
  -2  -7   2       74.64       57.58      3.93 o 
  -1  -7   2        1.28        0.86      2.11 o 
   0  -7   2        0.56        1.09      1.16 o 
   1  -7   2       33.88       39.66      2.37 o 
   2  -7   2        5.74        0.74      0.95 o 
   3  -7   2       36.88       23.54      3.07 o 
   4  -7   2        6.47        6.69      0.85 o 
   5  -7   2        0.41        0.00      1.76 o 
   6  -7   2        0.12        0.00      2.06 o 
   7  -7   2       82.22       92.72      8.52 o 
   8  -7   2        2.72        0.41      2.31 o 
   9  -7   2        2.61        3.02      4.02 o 
  -7  -6   2        5.60        2.21      2.88 o 
  -6  -6   2        3.18        0.73      2.70 o 
  -5  -6   2       81.16       94.96      8.43 o 
  -4  -6   2        1.16        6.45      1.30 o 
  -3  -6   2       39.52       48.49      5.31 o 
  -2  -6   2       56.73       57.66      3.81 o 
  -1  -6   2       11.25       11.74      3.34 o 
   0  -6   2       29.61       46.89      2.81 o 
   1  -6   2        0.10        0.54      0.86 o 
   2  -6   2      667.83      604.01     10.93 o 
   3  -6   2       27.66       14.65      2.04 o 
   4  -6   2       13.86        7.90      1.77 o 
   5  -6   2       70.94       67.35      2.07 o 
   6  -6   2       32.13       34.64      2.30 o 
   7  -6   2        1.79        1.36      2.29 o 
   8  -6   2       31.80       30.19      5.48 o 
   9  -6   2       43.76       45.56      6.88 o 
  -7  -5   2        2.78        1.51      2.97 o 
  -6  -5   2       16.97       20.94      4.60 o 
  -5  -5   2       55.47       39.59      5.61 o 
  -4  -5   2      440.59      456.70     15.16 o 
  -3  -5   2       36.62       34.05      4.35 o 
  -2  -5   2      548.27      581.86     10.72 o 
  -1  -5   2      441.02      416.37      6.61 o 
   0  -5   2      529.88      639.27      7.61 o 
   1  -5   2      306.24      358.26      4.39 o 
   2  -5   2      109.99       96.55      3.30 o 
   3  -5   2       16.22       13.75      1.83 o 
   4  -5   2       18.83       31.23      1.36 o 
   5  -5   2        0.59        0.38      0.85 o 
   6  -5   2        0.11        1.81      1.29 o 
   7  -5   2       85.31       80.46      4.50 o 
   8  -5   2       17.11       15.32      4.24 o 
   9  -5   2        8.17        6.53      3.61 o 
  -8  -4   2        3.26        2.19      2.82 o 
  -7  -4   2        4.37        3.65      2.73 o 
  -6  -4   2       70.21       62.71      7.05 o 
  -5  -4   2       16.31       33.01      4.86 o 
  -4  -4   2       78.68       77.98      2.35 o 
  -3  -4   2       33.06       35.69      4.13 o 
  -2  -4   2        0.13        1.76      0.88 o 
  -1  -4   2       98.93      117.36      2.81 o 
   0  -4   2        0.61        1.08      0.60 o 
   1  -4   2       10.96       15.15      0.78 o 
   2  -4   2     1666.02     1723.69      9.65 o 
   3  -4   2      403.08      540.96      9.13 o 
   4  -4   2      198.09      188.06      8.65 o 
   5  -4   2        3.81        2.67      1.59 o 
   6  -4   2      125.19      100.01      6.08 o 
   7  -4   2        0.51        0.89      1.16 o 
   8  -4   2        5.72        4.57      1.59 o 
   9  -4   2        4.81        7.22      3.98 o 
  -8  -3   2        7.33        8.88      3.37 o 
  -7  -3   2        9.43       12.72      3.86 o 
  -6  -3   2        0.08        3.00      1.87 o 
  -5  -3   2        0.59        2.11      2.19 o 
  -4  -3   2        5.55        6.83      2.42 o 
  -3  -3   2       29.68       31.86      1.68 o 
  -2  -3   2       24.55       26.90      1.83 o 
  -1  -3   2       27.29       20.21      1.16 o 
   0  -3   2      983.63     1086.23      9.23 o 
   1  -3   2     6542.29     6434.03     79.66 o 
   2  -3   2     1184.32     1188.87      8.06 o 
   3  -3   2     1449.96     1706.55     10.45 o 
   4  -3   2       27.60       39.04      2.52 o 
   5  -3   2      219.22      185.66      7.40 o 
   6  -3   2        8.50       10.69      1.41 o 
   7  -3   2       58.69       40.71      4.74 o 
   8  -3   2        2.19        3.32      2.40 o 
   9  -3   2        0.34        0.59      1.80 o 
  -9  -2   2        7.39        9.06      4.09 o 
  -8  -2   2        6.73        6.43      3.05 o 
  -7  -2   2        0.00        0.00      2.87 o 
  -6  -2   2      171.82      166.91     10.31 o 
  -5  -2   2        4.62        7.91      2.62 o 
  -4  -2   2       32.07       63.53      5.20 o 
  -3  -2   2     3368.08     3522.38     36.50 o 
  -2  -2   2     2469.51     2507.48     12.72 o 
  -1  -2   2      327.21      361.71      3.91 o 
   0  -2   2    16424.50    14754.63     23.77 o 
   1  -2   2    19534.53    18506.68     68.18 o 
   2  -2   2      248.74      121.67      2.44 o 
   3  -2   2      840.58      792.27      9.01 o 
   4  -2   2      184.71      150.45      4.59 o 
   5  -2   2        2.32        2.53      1.16 o 
   6  -2   2        0.14        2.77      2.73 o 
   7  -2   2       59.68       70.54      6.18 o 
   8  -2   2        5.02        2.28      1.82 o 
   9  -2   2        0.11        5.93      3.34 o 
  -9  -1   2        0.02        3.78      3.12 o 
  -8  -1   2       16.68       10.31      3.29 o 
  -7  -1   2       40.85       56.63      6.26 o 
  -6  -1   2        0.47        0.00      2.09 o 
  -5  -1   2       50.37       51.92      5.17 o 
  -4  -1   2        4.17        0.11      1.59 o 
  -3  -1   2      275.80      277.34      6.26 o 
  -2  -1   2    13188.16    12674.16     43.18 o 
  -1  -1   2       81.67       99.45      1.30 o 
   0  -1   2      121.01      165.80      2.71 o 
   1  -1   2      962.58     1093.82      6.41 o 
   2  -1   2      352.50      237.42      4.03 o 
   3  -1   2       25.57       16.23      1.35 o 
   4  -1   2       15.72       20.50      2.64 o 
   5  -1   2        4.68        0.83      0.85 o 
   6  -1   2        8.28        4.70      2.04 o 
   7  -1   2       83.58       80.00      7.05 o 
   8  -1   2        1.38        0.00      2.75 o 
   9  -1   2        2.38        0.00      2.89 o 
  -9   0   2        0.40        0.00      2.63 o 
  -8   0   2        2.13        4.07      2.64 o 
  -7   0   2       63.12       79.49      7.16 o 
  -6   0   2       99.59       67.56      6.22 o 
  -5   0   2       83.79       78.23      5.89 o 
  -4   0   2       10.43       11.76      0.87 o 
  -3   0   2      498.01      423.65      4.47 o 
  -2   0   2    10574.50     9694.50     68.82 o 
  -1   0   2        3.30        2.95      0.40 o 
   1   0   2     2858.88     2828.27     11.43 o 
   2   0   2      364.51      424.15      4.22 o 
   3   0   2     1020.11     1341.28      8.49 o 
   4   0   2      340.85      330.23      8.43 o 
   5   0   2        3.99        1.69      1.96 o 
   6   0   2       19.06       21.59      1.98 o 
   7   0   2      159.44      169.46     10.53 o 
   8   0   2       51.71       49.92      6.38 o 
   9   0   2        3.13        4.35      3.35 o 
 -10   1   2       20.30       17.49      3.84 o 
  -9   1   2       13.19       17.91      4.00 o 
  -8   1   2       12.09       10.92      3.28 o 
  -7   1   2      728.87      662.10     35.97 o 
  -6   1   2      330.68      394.52      6.53 o 
  -5   1   2        7.05        2.21      1.39 o 
  -4   1   2     1193.88     1345.01     13.11 o 
  -3   1   2      299.27      299.43      4.01 o 
  -2   1   2      215.85      255.35      2.85 o 
  -1   1   2      250.96      260.78      2.48 o 
   0   1   2      796.28      644.35      4.19 o 
   1   1   2     1038.99     1137.25     16.88 o 
   2   1   2     1375.79     1320.05     15.96 o 
   3   1   2        4.71       21.16      1.38 o 
   4   1   2       64.77      113.84      2.38 o 
   5   1   2       44.50       44.22      4.85 o 
   6   1   2      197.42      215.59     11.55 o 
   7   1   2       21.50       23.13      4.70 o 
   8   1   2        6.71        4.04      2.85 o 
   9   1   2        2.76        6.76      3.54 o 
 -10   2   2        0.06        2.76      2.86 o 
  -9   2   2        3.95        2.02      2.28 o 
  -8   2   2       13.21       15.46      3.50 o 
  -7   2   2       12.26       11.04      1.44 o 
  -6   2   2       99.56      141.27      4.61 o 
  -5   2   2       97.02      114.44      7.01 o 
  -4   2   2      255.64      293.79      6.18 o 
  -3   2   2      278.39      233.69      3.64 o 
  -2   2   2      434.48      465.44      3.91 o 
  -1   2   2      692.35      769.78      5.33 o 
   0   2   2     2736.36     2832.84      9.86 o 
   1   2   2      313.70      345.45      5.31 o 
   2   2   2     2199.55     1992.18     14.49 o 
   3   2   2      353.27      354.12      6.19 o 
   4   2   2      487.59      409.75      6.50 o 
   5   2   2        2.26        0.00      0.99 o 
   6   2   2       11.29       13.26      3.68 o 
   7   2   2       28.35       34.84      5.43 o 
   8   2   2        1.86        0.00      2.64 o 
   9   2   2        0.38        0.09      2.88 o 
 -10   3   2        4.61       10.66      3.61 o 
  -9   3   2       30.08       26.07      4.49 o 
  -8   3   2        2.44        1.69      1.81 o 
  -7   3   2       86.97       54.43      3.21 o 
  -6   3   2        1.08        6.21      2.23 o 
  -5   3   2        7.30        4.91      1.18 o 
  -4   3   2       66.93       44.18      2.05 o 
  -3   3   2     1028.59     1351.01      9.74 o 
  -2   3   2        4.56        6.72      0.71 o 
  -1   3   2        3.94        9.37      1.16 o 
   0   3   2       48.06       44.08      1.43 o 
   1   3   2      436.02      392.66      6.49 o 
   2   3   2        0.42        1.17      0.70 o 
   3   3   2      273.74      269.91      6.12 o 
   4   3   2      324.26      252.07      5.74 o 
   5   3   2      250.97      196.87      4.53 o 
   6   3   2       32.98       28.04      5.17 o 
   7   3   2        0.06        1.30      2.57 o 
   8   3   2        2.79        1.80      2.75 o 
 -10   4   2        4.29        0.09      2.79 o 
  -9   4   2        0.01        0.00      1.78 o 
  -8   4   2       11.16       11.15      1.81 o 
  -7   4   2        1.54        8.47      2.21 o 
  -6   4   2       20.88       23.93      2.37 o 
  -5   4   2      123.19      145.88      3.89 o 
  -4   4   2       10.36       17.97      2.09 o 
  -3   4   2       79.47       85.07      2.67 o 
  -2   4   2      519.98      495.39      5.11 o 
  -1   4   2      102.95      120.78      3.00 o 
   0   4   2      166.25      248.80      4.01 o 
   1   4   2      413.15      493.69      6.93 o 
   2   4   2       74.88      106.26      3.50 o 
   3   4   2        2.66        6.64      2.41 o 
   4   4   2        7.74       16.78      2.37 o 
   5   4   2        2.19        0.89      2.21 o 
   6   4   2       27.08       18.40      4.36 o 
   7   4   2       15.55       20.31      5.10 o 
  -9   5   2        0.00        0.00      2.64 o 
  -8   5   2        6.46        2.93      1.25 o 
  -7   5   2       21.55       20.09      2.64 o 
  -6   5   2       20.36       16.83      1.48 o 
  -5   5   2      113.71      108.14      2.99 o 
  -4   5   2       10.48       16.21      2.06 o 
  -3   5   2       25.35       34.00      1.82 o 
  -2   5   2        9.03        8.96      1.18 o 
  -1   5   2      100.37       72.47      3.03 o 
   0   5   2       44.29       24.74      1.49 o 
   1   5   2        3.16        4.33      0.92 o 
   2   5   2        5.99        8.91      2.60 o 
   3   5   2       30.22       32.60      2.82 o 
   4   5   2       25.99       19.55      2.13 o 
   5   5   2       49.86       39.60      5.57 o 
   6   5   2        2.67        4.57      2.90 o 
   7   5   2        3.64        2.84      3.04 o 
  -9   6   2       11.38        3.51      4.02 o 
  -8   6   2        4.19        6.18      4.28 o 
  -7   6   2        8.88       10.01      1.73 o 
  -6   6   2        2.34        4.93      1.84 o 
  -5   6   2        4.84        8.64      2.02 o 
  -4   6   2      126.80      117.79      3.53 o 
  -3   6   2      128.69       85.57      2.59 o 
  -2   6   2        4.96       12.34      1.35 o 
  -1   6   2        2.48        1.26      1.58 o 
   0   6   2      200.13      201.32      3.84 o 
   1   6   2        0.30        5.41      1.63 o 
   2   6   2      117.97      134.55      5.68 o 
   3   6   2        1.53        3.13      1.52 o 
   4   6   2        6.16        8.35      1.74 o 
   5   6   2       16.19       17.40      4.59 o 
   6   6   2        3.90       10.93      4.17 o 
  -9   7   2        0.19        0.21      2.53 o 
  -8   7   2        4.90        0.48      2.51 o 
  -7   7   2       17.73       21.29      5.12 o 
  -6   7   2        0.05        2.83      1.81 o 
  -5   7   2        0.18        0.00      1.41 o 
  -4   7   2       66.30       54.10      1.65 o 
  -3   7   2      147.98      120.98      3.69 o 
  -2   7   2      258.18      290.56      8.03 o 
  -1   7   2        6.30        6.66      1.36 o 
   0   7   2      109.01      123.74      3.64 o 
   1   7   2       30.74       14.66      3.86 o 
   2   7   2        0.71        0.26      1.39 o 
   3   7   2      282.92      276.43      8.71 o 
   4   7   2       59.78       53.57      6.92 o 
   5   7   2       35.78       42.62      6.94 o 
   6   7   2        9.03       24.83      5.94 o 
  -8   8   2        1.97        2.83      2.81 o 
  -7   8   2        2.36        0.00      2.61 o 
  -6   8   2       28.42       30.25      3.36 o 
  -5   8   2        0.80        0.44      3.59 o 
  -4   8   2       12.68       11.29      2.13 o 
  -3   8   2      111.13      104.57      5.37 o 
  -2   8   2        5.96       10.10      1.55 o 
  -1   8   2        0.00        3.39      1.20 o 
   0   8   2       30.32       30.58      1.77 o 
   1   8   2        8.34        9.05      1.91 o 
   2   8   2        0.06        0.00      1.31 o 
   3   8   2       13.38       23.57      2.93 o 
   4   8   2        0.30        4.38      3.21 o 
   5   8   2        0.62        3.51      3.60 o 
  -8   9   2        6.99        0.00      1.96 o 
  -7   9   2        1.73        2.03      2.64 o 
  -6   9   2        2.33        1.39      1.72 o 
  -5   9   2        9.66       11.30      2.39 o 
  -4   9   2        6.30        8.57      2.19 o 
  -3   9   2       11.27       14.74      2.48 o 
  -2   9   2        8.13       13.59      2.56 o 
  -1   9   2       19.42       28.34      3.08 o 
   0   9   2       37.28       31.13      2.58 o 
   1   9   2      235.52      231.99      8.58 o 
   2   9   2       10.81        8.84      3.39 o 
   3   9   2        8.95       13.76      3.45 o 
   4   9   2        6.17        8.82      3.74 o 
  -7  10   2        3.26        2.79      2.05 o 
  -6  10   2        6.69        5.83      5.15 o 
  -5  10   2        2.95        1.05      1.59 o 
  -4  10   2       19.71       28.53      3.37 o 
  -3  10   2        0.04        0.00      1.51 o 
  -2  10   2        2.15        3.56      1.83 o 
  -1  10   2        1.96        1.60      1.10 o 
   0  10   2       32.28       32.08      2.78 o 
   1  10   2        5.46        5.41      1.85 o 
   2  10   2        9.51        9.81      3.47 o 
   3  10   2        0.14        0.00      3.30 o 
  -6  11   2        0.22        0.00      2.79 o 
  -5  11   2        1.54        6.84      4.08 o 
  -4  11   2       26.79       26.35      5.88 o 
  -3  11   2        0.11        0.00      1.40 o 
  -2  11   2        1.65        2.86      1.83 o 
  -1  11   2        0.33        3.36      1.63 o 
   0  11   2       22.07       21.09      3.83 o 
   1  11   2        2.56        2.05      2.31 o 
  -2  12   2        0.97        2.35      3.75 o 
  -1 -12   3        1.97        0.17      2.47 o 
   0 -12   3        8.55        6.25      7.36 o 
   1 -12   3        5.01        8.56      6.41 o 
   2 -12   3        1.33        0.31      1.61 o 
   3 -12   3        5.06        4.08      2.02 o 
   4 -12   3        6.43        1.14      1.81 o 
   5 -12   3        5.08        0.79      3.47 o 
  -3 -11   3        3.06        4.45      2.51 o 
  -2 -11   3        2.86        0.00      2.22 o 
  -1 -11   3        0.02        0.89      2.65 o 
   0 -11   3       26.62       12.46      5.11 o 
   1 -11   3       14.51       20.66      5.68 o 
   2 -11   3        0.80        2.41      1.73 o 
   3 -11   3        3.03        2.25      2.04 o 
   4 -11   3        0.15        2.61      2.00 o 
   5 -11   3        2.66        3.72      1.90 o 
   6 -11   3        6.11        6.89      2.61 o 
   7 -11   3        1.97        3.16      3.40 o 
  -4 -10   3        6.45       10.09      3.70 o 
  -3 -10   3        3.16        2.03      2.24 o 
  -2 -10   3       23.47       21.12      4.10 o 
  -1 -10   3        0.87        0.00      1.45 o 
   0 -10   3       40.59       40.34      4.32 o 
   1 -10   3        0.63        1.46      1.88 o 
   2 -10   3        7.63       12.39      2.42 o 
   3 -10   3        0.35        0.00      2.54 o 
   4 -10   3        0.01        5.16      5.05 o 
   5 -10   3        9.51        8.88      5.01 o 
   6 -10   3        5.11        2.24      1.90 o 
   7 -10   3        0.78        4.17      3.84 o 
  -5  -9   3        6.34       12.79      4.30 o 
  -4  -9   3        5.33        7.64      2.89 o 
  -3  -9   3       23.31       30.42      4.73 o 
  -2  -9   3       14.28        9.48      2.17 o 
  -1  -9   3       72.16       59.17      4.13 o 
   0  -9   3      140.14      159.18      6.12 o 
   1  -9   3       10.85       14.00      1.56 o 
   2  -9   3       24.71       20.74      1.38 o 
   3  -9   3        4.24        4.58      1.90 o 
   4  -9   3       19.82       15.96      4.19 o 
   5  -9   3        3.75        5.87      2.24 o 
   6  -9   3        9.58        7.13      3.61 o 
   7  -9   3        4.31        2.79      3.13 o 
   8  -9   3        1.62        1.29      2.93 o 
  -6  -8   3        3.78        5.02      3.20 o 
  -5  -8   3        0.59        1.64      2.89 o 
  -4  -8   3        3.27        4.81      2.87 o 
  -3  -8   3       42.04       51.70      6.02 o 
  -2  -8   3       50.37       61.25      4.28 o 
  -1  -8   3        8.59       17.17      2.34 o 
   0  -8   3        0.04        0.98      1.48 o 
   1  -8   3        1.34        3.17      1.55 o 
   2  -8   3       43.90       29.98      1.57 o 
   3  -8   3      249.52      239.43      8.10 o 
   4  -8   3      101.94      126.23     12.11 o 
   5  -8   3       30.19       44.55      2.89 o 
   6  -8   3        8.09       11.18      2.44 o 
   7  -8   3        0.60        2.58      3.04 o 
   8  -8   3        0.24        3.07      2.31 o 
   9  -8   3        9.05        8.46      4.88 o 
  -6  -7   3        5.18        2.43      2.97 o 
  -5  -7   3       41.80       24.62      4.79 o 
  -4  -7   3        9.18        9.15      2.67 o 
  -3  -7   3      568.56      590.27     18.35 o 
  -2  -7   3       60.08       56.06      3.88 o 
  -1  -7   3       24.57       28.26      2.74 o 
   0  -7   3      216.63      196.58      5.92 o 
   1  -7   3      166.07      194.97      4.39 o 
   2  -7   3        2.06        3.74      1.67 o 
   3  -7   3       14.56        7.31      1.68 o 
   4  -7   3        0.05        0.00      0.69 o 
   5  -7   3        7.90       10.01      3.22 o 
   6  -7   3       14.17       22.20      4.26 o 
   7  -7   3       43.61       48.61      6.37 o 
   8  -7   3       25.10       22.59      5.23 o 
   9  -7   3       18.67       12.58      5.41 o 
  -7  -6   3        0.29        2.05      2.84 o 
  -6  -6   3        3.36        3.15      2.51 o 
  -5  -6   3      144.38      152.25     10.78 o 
  -4  -6   3       41.03       39.33      5.26 o 
  -3  -6   3        0.14        1.53      1.90 o 
  -2  -6   3       60.51       70.54      4.05 o 
  -1  -6   3      321.80      408.56      6.97 o 
   0  -6   3      332.42      390.74      7.72 o 
   1  -6   3        3.74        5.82      0.58 o 
   2  -6   3      499.99      529.72     10.23 o 
   3  -6   3        1.63        9.21      2.82 o 
   4  -6   3      127.78      102.90      5.06 o 
   5  -6   3        0.56        0.00      0.37 o 
   6  -6   3        0.24        3.30      1.56 o 
   7  -6   3       22.25       11.83      3.50 o 
   8  -6   3        0.34        0.00      2.66 o 
   9  -6   3        3.86        6.77      3.85 o 
  -8  -5   3        1.43        0.00      3.33 o 
  -7  -5   3       15.83        7.49      3.57 o 
  -6  -5   3        0.10        0.00      2.36 o 
  -5  -5   3       57.36       81.27      7.70 o 
  -4  -5   3       73.98       70.09      3.12 o 
  -3  -5   3        4.33        2.65      2.31 o 
  -2  -5   3        6.62       12.93      1.92 o 
  -1  -5   3        8.06        1.59      1.05 o 
   0  -5   3       77.28       97.02      2.48 o 
   1  -5   3      123.09      151.12      2.23 o 
   2  -5   3      626.27      552.31      9.53 o 
   3  -5   3       17.13       28.17      1.51 o 
   4  -5   3       75.96       96.10      2.40 o 
   5  -5   3        1.56        0.94      0.82 o 
   6  -5   3       56.96       75.25      3.79 o 
   7  -5   3        7.82        9.61      1.78 o 
   8  -5   3        2.04        0.47      2.61 o 
   9  -5   3       15.58       23.35      5.26 o 
  -8  -4   3        7.32       14.35      4.57 o 
  -7  -4   3       15.48       20.04      4.73 o 
  -6  -4   3       53.41       56.91      6.69 o 
  -5  -4   3        6.41        0.00      2.05 o 
  -4  -4   3        7.50       12.19      2.52 o 
  -3  -4   3        0.90        0.92      0.71 o 
  -2  -4   3       28.78       38.15      2.17 o 
  -1  -4   3       21.04       14.44      1.10 o 
   0  -4   3      111.55      143.29      2.67 o 
   1  -4   3      260.23      242.10      2.47 o 
   2  -4   3      819.95      837.74      7.47 o 
   3  -4   3      234.72      189.59      3.26 o 
   4  -4   3      119.96      141.81      4.05 o 
   5  -4   3        2.47        3.41      1.08 o 
   6  -4   3       27.10       21.69      2.32 o 
   7  -4   3        0.18        2.29      2.01 o 
   8  -4   3        8.08        3.57      3.49 o 
   9  -4   3        7.20        7.52      3.01 o 
  -9  -3   3       11.24       12.86      4.24 o 
  -8  -3   3        0.12        1.66      2.50 o 
  -7  -3   3        0.85        0.77      2.33 o 
  -6  -3   3        1.31        0.51      2.62 o 
  -5  -3   3       88.44       80.24      6.76 o 
  -4  -3   3      145.00      109.71      6.20 o 
  -3  -3   3       30.30       38.06      1.99 o 
  -2  -3   3      175.15      165.25      2.85 o 
  -1  -3   3       25.64       10.65      0.95 o 
   0  -3   3     6369.60     5811.63     16.35 o 
   1  -3   3     5451.10     5447.46     20.48 o 
   2  -3   3     1578.37     1818.74     12.07 o 
   3  -3   3      419.46      419.06      6.21 o 
   4  -3   3      658.21      586.39      7.47 o 
   5  -3   3       54.06       62.08      2.70 o 
   6  -3   3       97.49       69.11      3.44 o 
   7  -3   3       14.60       23.49      3.70 o 
   8  -3   3        0.33        3.69      2.26 o 
   9  -3   3        4.70        6.68      2.57 o 
  -9  -2   3       10.84        9.28      3.93 o 
  -8  -2   3        5.20        0.00      2.37 o 
  -7  -2   3        8.07        0.00      2.27 o 
  -6  -2   3       25.27       33.97      4.94 o 
  -5  -2   3        5.29       12.41      3.09 o 
  -4  -2   3      364.49      405.77     13.20 o 
  -3  -2   3     2308.61     2423.91     10.39 o 
  -2  -2   3      479.60      565.30      5.09 o 
  -1  -2   3      883.09      822.13      5.21 o 
   0  -2   3     5619.95     5159.74     21.38 o 
   1  -2   3     5101.43     5148.33     22.29 o 
   2  -2   3      120.38       74.74      2.22 o 
   3  -2   3      401.55      364.81      5.09 o 
   4  -2   3      242.63      222.95      5.29 o 
   5  -2   3      158.98      172.87      5.04 o 
   6  -2   3       16.34       33.47      2.42 o 
   7  -2   3        0.81        0.66      1.70 o 
   8  -2   3       53.79       47.61      5.70 o 
   9  -2   3        2.63        1.23      2.25 o 
  -9  -1   3       24.73       35.14      5.78 o 
  -8  -1   3        1.48        0.70      2.33 o 
  -7  -1   3        9.57        5.69      2.84 o 
  -6  -1   3        5.43        2.86      2.43 o 
  -5  -1   3      156.53      222.83     10.32 o 
  -4  -1   3     1383.66     1298.66     22.38 o 
  -3  -1   3      346.81      351.37      3.36 o 
  -2  -1   3      456.62      595.92      4.05 o 
  -1  -1   3     1521.61     1670.27     11.03 o 
   0  -1   3       17.79       53.87      1.04 o 
   1  -1   3      191.28      182.23      2.59 o 
   2  -1   3        1.35        1.23      0.99 o 
   3  -1   3        9.95        6.86      1.17 o 
   4  -1   3      925.38     1091.13     11.36 o 
   5  -1   3        2.30        2.35      0.94 o 
   6  -1   3       35.54       23.15      1.89 o 
   7  -1   3      380.31      389.41     15.46 o 
   8  -1   3        3.75        0.00      2.22 o 
   9  -1   3        8.36        6.81      3.03 o 
  -9   0   3        2.98        0.00      2.60 o 
  -8   0   3       12.01       12.26      3.52 o 
  -7   0   3        0.41        3.18      2.07 o 
  -6   0   3      119.19       93.93      7.33 o 
  -5   0   3      119.33      176.78      5.55 o 
  -4   0   3      558.67      600.85      6.37 o 
  -3   0   3       57.89       81.94      2.30 o 
  -2   0   3      319.78      226.80      2.89 o 
  -1   0   3       87.60      166.89      1.87 o 
   0   0   3      269.01      117.84      1.40 o 
   1   0   3     1320.34     1435.77     18.05 o 
   2   0   3      221.86      157.22      3.44 o 
   3   0   3      152.13      116.91      2.73 o 
   4   0   3      103.96      170.90      4.03 o 
   5   0   3       64.77       55.82      2.65 o 
   6   0   3        4.04        2.88      0.73 o 
   7   0   3       53.76       48.89      6.03 o 
   8   0   3       54.67       56.87      6.91 o 
   9   0   3        0.56        0.31      2.92 o 
 -10   1   3        3.97        7.99      3.64 o 
  -9   1   3       24.47       25.16      4.94 o 
  -8   1   3       20.22       28.57      4.66 o 
  -7   1   3      383.10      346.30      7.15 o 
  -6   1   3        6.90        3.79      1.41 o 
  -5   1   3       19.13       28.93      1.93 o 
  -4   1   3      164.58      153.19      3.55 o 
  -3   1   3       51.77       84.44      2.17 o 
  -2   1   3     1227.79     1180.10      9.44 o 
  -1   1   3     1687.10     1466.82      6.53 o 
   0   1   3     3032.75     2932.31     14.68 o 
   1   1   3       34.49       34.35      2.14 o 
   2   1   3       19.82       32.32      1.72 o 
   3   1   3      184.17      172.24      3.37 o 
   4   1   3      798.17      698.88      6.79 o 
   5   1   3       88.59       88.04      4.50 o 
   6   1   3      479.41      512.25     18.17 o 
   7   1   3        2.49        5.96      3.22 o 
   8   1   3        1.99        3.23      2.91 o 
   9   1   3        2.93        5.85      3.45 o 
 -10   2   3        1.52        1.57      2.23 o 
  -9   2   3        1.93        1.71      2.38 o 
  -8   2   3        0.07        0.00      2.13 o 
  -7   2   3       36.25       22.11      2.10 o 
  -6   2   3      136.16      143.69      4.86 o 
  -5   2   3      188.89      198.34      5.46 o 
  -4   2   3        5.04        7.88      1.00 o 
  -3   2   3        5.96        1.09      0.57 o 
  -2   2   3        0.84        2.48      0.50 o 
  -1   2   3     1312.65     1316.47      7.00 o 
   0   2   3      176.25      157.24      2.44 o 
   1   2   3        0.46        0.00      1.05 o 
   2   2   3      161.18      145.79      5.84 o 
   3   2   3       53.72       50.49      2.05 o 
   4   2   3      380.63      405.77      7.41 o 
   5   2   3       97.98      123.24      3.91 o 
   6   2   3      170.97      164.51     10.78 o 
   7   2   3        3.58        5.84      3.18 o 
   8   2   3        1.08        0.32      2.38 o 
 -10   3   3        0.05        0.00      2.46 o 
  -9   3   3       21.62       26.19      4.41 o 
  -8   3   3       43.37       48.09      5.41 o 
  -7   3   3      353.89      431.84      9.22 o 
  -6   3   3        8.09        9.99      1.54 o 
  -5   3   3      122.47      121.49      3.63 o 
  -4   3   3     1505.17     1461.38     12.64 o 
  -3   3   3      849.75      790.52      6.26 o 
  -2   3   3       21.36       19.06      0.98 o 
  -1   3   3       48.67       43.81      1.22 o 
   0   3   3        2.75       10.26      0.79 o 
   1   3   3     1515.73     1608.81     13.51 o 
   2   3   3       51.85       58.69      2.48 o 
   3   3   3      465.77      479.16      8.66 o 
   4   3   3        0.09        1.22      0.87 o 
   5   3   3       52.41       59.19      5.50 o 
   6   3   3        0.95        5.70      2.89 o 
   7   3   3        2.97        9.44      4.10 o 
   8   3   3        1.95        6.71      3.78 o 
 -10   4   3        3.18        0.00      3.40 o 
  -9   4   3        0.26        3.09      2.02 o 
  -8   4   3       16.11       18.05      2.33 o 
  -7   4   3        9.81        8.42      1.58 o 
  -6   4   3       61.15       64.16      3.04 o 
  -5   4   3       13.20       13.61      1.16 o 
  -4   4   3      163.52      233.62      4.18 o 
  -3   4   3        9.82       14.13      2.33 o 
  -2   4   3        7.45        8.61      0.59 o 
  -1   4   3      156.46      159.90      3.04 o 
   0   4   3       74.01       32.80      1.42 o 
   1   4   3      151.68      167.62      4.87 o 
   2   4   3       31.55       24.49      1.82 o 
   3   4   3       71.37       97.48      4.37 o 
   4   4   3        9.87       12.83      1.78 o 
   5   4   3       25.27       29.84      2.43 o 
   6   4   3        2.26        3.77      3.40 o 
   7   4   3       11.66        6.89      3.64 o 
  -9   5   3        5.83        0.45      2.58 o 
  -8   5   3        0.06        0.56      1.34 o 
  -7   5   3       22.11       25.58      2.22 o 
  -6   5   3       47.52       47.18      3.23 o 
  -5   5   3       44.89       59.78      2.86 o 
  -4   5   3      105.11      113.80      3.55 o 
  -3   5   3        5.71        1.08      0.77 o 
  -2   5   3      253.12      221.81      3.57 o 
  -1   5   3        9.91       17.27      1.49 o 
   0   5   3       33.05       22.94      1.35 o 
   1   5   3      104.90       86.28      3.87 o 
   2   5   3      228.41      207.55      6.74 o 
   3   5   3        0.01        1.19      1.25 o 
   4   5   3       55.49       50.94      4.04 o 
   5   5   3       56.99       63.79      7.41 o 
   6   5   3        1.32        4.62      3.79 o 
   7   5   3        4.19        1.39      2.78 o 
  -9   6   3        0.02        0.00      2.25 o 
  -8   6   3       10.85        8.81      5.22 o 
  -7   6   3       16.92       16.22      1.75 o 
  -6   6   3       35.32       30.10      3.59 o 
  -5   6   3       37.64       50.32      3.68 o 
  -4   6   3       60.85       71.47      2.86 o 
  -3   6   3        6.01       14.53      0.91 o 
  -2   6   3       99.74       81.11      3.06 o 
  -1   6   3      151.75      154.96      4.20 o 
   0   6   3       83.02       88.01      2.68 o 
   1   6   3       11.06       22.90      2.66 o 
   2   6   3       35.93       23.35      2.76 o 
   3   6   3       17.44       27.73      2.91 o 
   4   6   3       13.50       10.97      2.15 o 
   5   6   3        0.18        0.00      2.93 o 
   6   6   3       12.11       10.20      4.14 o 
  -9   7   3        0.05        1.85      3.16 o 
  -8   7   3       11.39        7.36      2.29 o 
  -7   7   3       88.49       95.36      7.52 o 
  -6   7   3        1.47        1.49      1.63 o 
  -5   7   3        1.23        0.00      1.50 o 
  -4   7   3        0.74        1.62      0.74 o 
  -3   7   3      116.00      113.87      3.68 o 
  -2   7   3        1.64        2.45      1.46 o 
  -1   7   3        3.14        3.05      1.76 o 
   0   7   3        7.35        9.53      1.15 o 
   1   7   3       12.26       11.75      2.02 o 
   2   7   3       45.02       61.70      4.35 o 
   3   7   3       20.95       23.75      2.71 o 
   4   7   3        9.17        1.92      2.56 o 
   5   7   3        0.07        2.72      2.69 o 
  -8   8   3        0.45        0.47      1.72 o 
  -7   8   3        8.73        1.14      1.61 o 
  -6   8   3        5.44        4.82      4.16 o 
  -5   8   3        1.93        2.36      2.61 o 
  -4   8   3       59.18       47.82      3.71 o 
  -3   8   3      164.90      199.61      7.26 o 
  -2   8   3        0.44        1.79      2.29 o 
  -1   8   3       12.18       18.18      1.73 o 
   0   8   3       18.69       26.44      1.73 o 
   1   8   3      440.11      468.86      8.71 o 
   2   8   3       15.71       17.63      2.53 o 
   3   8   3       67.00       66.48      4.84 o 
   4   8   3       64.55       68.27      8.06 o 
   5   8   3        1.11        6.24      3.95 o 
  -8   9   3        0.60        0.00      2.29 o 
  -7   9   3        3.13        0.48      1.53 o 
  -6   9   3       13.18       13.15      2.60 o 
  -5   9   3        0.00        1.60      2.18 o 
  -4   9   3       12.54       20.23      2.84 o 
  -3   9   3       71.34       63.80      4.39 o 
  -2   9   3        1.01        0.00      1.00 o 
  -1   9   3       30.01       27.35      2.14 o 
   0   9   3       18.46       21.58      2.96 o 
   1   9   3       31.55       39.92      3.79 o 
   2   9   3       40.95       32.25      7.58 o 
   3   9   3        9.78        7.35      2.96 o 
   4   9   3        2.53        5.20      3.59 o 
  -7  10   3        3.75        4.65      2.17 o 
  -6  10   3        2.71        4.86      2.67 o 
  -5  10   3        9.01        8.57      2.27 o 
  -4  10   3       13.62       14.07      2.57 o 
  -3  10   3        3.51        5.44      1.89 o 
  -2  10   3        5.31        6.22      1.66 o 
  -1  10   3        1.40        0.40      1.01 o 
   0  10   3        1.15        1.64      2.59 o 
   1  10   3        5.49        6.81      2.46 o 
   2  10   3        1.59        2.84      1.91 o 
  -5  11   3        1.48        0.54      2.04 o 
  -4  11   3       20.47       26.66      3.86 o 
  -3  11   3        4.62        4.20      3.25 o 
  -2  11   3       11.23       12.31      2.96 o 
  -1  11   3       28.12       24.48      3.86 o 
   0  11   3        7.91        9.73      3.41 o 
   1  11   3        0.68        0.05      2.27 o 
  -1 -12   4        0.14        1.22      2.70 o 
   0 -12   4        5.08        4.97      4.53 o 
   1 -12   4        5.83        3.21      3.76 o 
   2 -12   4        0.48        0.05      1.71 o 
   3 -12   4       14.26       13.49      7.40 o 
   4 -12   4        2.66        5.83      2.52 o 
   5 -12   4        3.02        1.43      2.04 o 
  -3 -11   4        0.76        0.00      2.58 o 
  -2 -11   4       30.18       37.82      5.30 o 
  -1 -11   4       12.41        6.88      4.19 o 
   0 -11   4       26.34       24.55      8.95 o 
   1 -11   4       19.69       19.77      3.20 o 
   2 -11   4        3.15        0.29      1.55 o 
   3 -11   4        7.54        8.76      7.27 o 
   4 -11   4        4.15        2.73      1.70 o 
   5 -11   4        1.96        1.10      1.82 o 
   6 -11   4        0.16        0.54      1.59 o 
   7 -11   4       14.10        6.35      4.64 o 
  -4 -10   4        8.43        6.69      2.99 o 
  -3 -10   4        0.24        5.83      2.66 o 
  -2 -10   4       23.02       29.55      3.51 o 
  -1 -10   4        9.44       14.59      2.34 o 
   0 -10   4        2.09        1.63      1.43 o 
   1 -10   4        0.60        0.86      1.46 o 
   2 -10   4        9.22        6.87      1.96 o 
   3 -10   4        5.74        3.34      1.57 o 
   4 -10   4       12.04        5.08      2.09 o 
   5 -10   4        3.48        2.86      2.76 o 
   6 -10   4        0.01        1.60      1.81 o 
   7 -10   4        0.60        2.57      4.04 o 
  -5  -9   4        8.42        9.85      3.84 o 
  -4  -9   4        9.80       12.95      4.05 o 
  -3  -9   4        8.78        8.46      2.78 o 
  -2  -9   4       63.62       84.47      5.23 o 
  -1  -9   4       15.92       21.93      2.68 o 
   0  -9   4       19.08       13.77      2.02 o 
   1  -9   4        1.41        3.66      1.00 o 
   2  -9   4        0.18        0.15      0.32 o 
   3  -9   4        7.88       13.18      3.55 o 
   4  -9   4       28.41       32.13      3.42 o 
   5  -9   4        3.30        3.46      2.06 o 
   6  -9   4        0.16        1.44      4.17 o 
   7  -9   4        0.04        0.04      2.70 o 
   8  -9   4        7.22        1.94      4.09 o 
  -6  -8   4        5.44        4.44      3.14 o 
  -5  -8   4        7.40        8.29      3.47 o 
  -4  -8   4       86.14       74.68      7.51 o 
  -3  -8   4        0.01        0.00      2.10 o 
  -2  -8   4        1.29        0.00      1.42 o 
  -1  -8   4       11.25        5.90      1.44 o 
   0  -8   4       65.35       63.60      4.65 o 
   1  -8   4        5.25        2.50      0.45 o 
   2  -8   4       15.34       22.24      2.85 o 
   3  -8   4      324.66      325.33      9.39 o 
   4  -8   4       23.45       25.93      2.91 o 
   5  -8   4       21.58       24.05      1.92 o 
   6  -8   4       19.36       22.92      4.63 o 
   7  -8   4        0.06        0.00      2.11 o 
   8  -8   4        0.01        0.00      2.89 o 
  -6  -7   4        3.49        0.00      3.46 o 
  -5  -7   4       42.40       31.89      5.29 o 
  -4  -7   4        0.03        0.00      2.18 o 
  -3  -7   4      627.33      644.14     19.11 o 
  -2  -7   4        0.10        0.00      1.49 o 
  -1  -7   4       71.94       57.61      3.72 o 
   0  -7   4       21.37       32.37      2.53 o 
   1  -7   4       31.54       38.83      1.44 o 
   2  -7   4        4.31        3.50      1.49 o 
   3  -7   4       20.43       31.10      2.99 o 
   4  -7   4      230.98      250.92      5.26 o 
   5  -7   4        3.57        1.54      0.99 o 
   6  -7   4      108.35      128.16      9.54 o 
   7  -7   4        2.95        3.98      2.47 o 
   8  -7   4       13.63       13.86      4.06 o 
   9  -7   4        3.12        1.63      2.85 o 
  -7  -6   4        0.04        0.00      2.90 o 
  -6  -6   4        3.22        0.00      2.79 o 
  -5  -6   4       32.37       14.58      3.55 o 
  -4  -6   4      204.91      232.03     11.94 o 
  -3  -6   4       17.21       11.43      2.69 o 
  -2  -6   4       46.19       53.67      5.41 o 
  -1  -6   4       13.74        4.74      0.99 o 
   0  -6   4       24.29       28.77      1.69 o 
   1  -6   4      111.28       94.17      1.85 o 
   2  -6   4       24.14       31.98      2.67 o 
   3  -6   4      738.17      725.62     12.32 o 
   4  -6   4       10.29        5.98      2.11 o 
   5  -6   4       17.50       18.27      1.24 o 
   6  -6   4       44.43       37.82      2.43 o 
   7  -6   4      127.91      132.29     10.26 o 
   8  -6   4        0.03        3.83      3.09 o 
   9  -6   4        0.23        0.00      3.00 o 
  -8  -5   4        6.11        6.13      3.35 o 
  -7  -5   4        3.89        5.92      3.30 o 
  -6  -5   4        2.08        0.00      3.21 o 
  -5  -5   4        2.89        9.17      3.23 o 
  -4  -5   4      166.24      136.08      4.40 o 
  -3  -5   4       18.56        6.50      1.66 o 
  -2  -5   4      394.46      419.83      9.23 o 
  -1  -5   4       33.99       32.88      1.97 o 
   0  -5   4        6.60        2.00      0.86 o 
   1  -5   4      418.20      463.30      3.62 o 
   2  -5   4     2918.24     2867.21     21.49 o 
   3  -5   4      120.92       76.11      2.44 o 
   4  -5   4      103.60      104.96      3.03 o 
   5  -5   4       82.02       66.49      3.95 o 
   6  -5   4        5.28        4.25      2.80 o 
   7  -5   4       24.00       17.59      2.21 o 
   8  -5   4        0.03        0.00      2.44 o 
   9  -5   4        9.21       11.69      4.18 o 
  -8  -4   4        6.40       14.26      4.34 o 
  -7  -4   4       54.06       50.06      6.54 o 
  -6  -4   4       34.33       32.21      4.97 o 
  -5  -4   4       40.08       44.57      5.28 o 
  -4  -4   4        2.06        0.00      1.17 o 
  -3  -4   4        9.02       21.17      2.58 o 
  -2  -4   4      413.68      498.15      8.77 o 
  -1  -4   4       71.40       60.08      2.06 o 
   0  -4   4       44.41       70.56      1.96 o 
   1  -4   4       57.60       38.47      1.03 o 
   2  -4   4     2159.98     1778.83      8.98 o 
   3  -4   4       17.43       37.14      1.49 o 
   4  -4   4      111.10      109.45      3.86 o 
   5  -4   4        3.18        1.49      0.94 o 
   6  -4   4        1.77        0.00      2.26 o 
   7  -4   4        0.19        0.00      1.23 o 
   8  -4   4        4.70        2.42      1.45 o 
   9  -4   4        0.56        0.53      3.25 o 
  -9  -3   4       13.70       26.15      5.72 o 
  -8  -3   4        0.22        0.00      2.77 o 
  -7  -3   4        9.83        1.54      2.46 o 
  -6  -3   4       25.95       24.68      4.46 o 
  -5  -3   4       94.39       79.18      6.95 o 
  -4  -3   4       29.98        9.45      0.96 o 
  -3  -3   4       15.03        8.19      1.96 o 
  -2  -3   4      462.43      482.90      4.97 o 
  -1  -3   4       54.14       54.95      2.05 o 
   0  -3   4        0.15       14.51      0.85 o 
   1  -3   4      659.95      528.78      4.40 o 
   2  -3   4      496.30      302.06      3.33 o 
   3  -3   4        2.96        3.21      0.70 o 
   4  -3   4        2.10       10.17      1.37 o 
   5  -3   4      100.00      112.64      3.73 o 
   6  -3   4        0.20        3.74      1.63 o 
   7  -3   4        0.51        3.29      2.06 o 
   8  -3   4       22.09       20.71      3.88 o 
   9  -3   4       13.45       13.05      3.25 o 
  -9  -2   4        2.53        5.49      3.29 o 
  -8  -2   4        0.32        0.00      2.73 o 
  -7  -2   4       92.39       70.24      7.11 o 
  -6  -2   4        1.98        9.17      2.80 o 
  -5  -2   4      515.38      477.47     15.69 o 
  -4  -2   4     1135.35     1194.92      9.77 o 
  -3  -2   4     1182.91     1406.54     14.85 o 
  -2  -2   4     2281.63     2096.61     15.26 o 
  -1  -2   4       74.29       84.70      1.65 o 
   0  -2   4      405.19      425.97      3.52 o 
   1  -2   4     2076.90     2367.56      9.87 o 
   2  -2   4      237.15      302.46      4.50 o 
   3  -2   4       71.09       82.01      3.40 o 
   4  -2   4       50.65       35.09      2.36 o 
   5  -2   4       68.34       61.24      3.15 o 
   6  -2   4       10.01       21.24      2.10 o 
   7  -2   4        0.04        3.31      2.02 o 
   8  -2   4       91.72      105.31      8.38 o 
   9  -2   4       23.17       14.72      3.90 o 
  -9  -1   4       21.44       23.40      5.15 o 
  -8  -1   4       31.57       26.44      4.86 o 
  -7  -1   4        1.28        0.00      2.10 o 
  -6  -1   4      677.94      660.18     19.73 o 
  -5  -1   4      193.57      198.02      9.93 o 
  -4  -1   4      642.87      493.90     12.05 o 
  -3  -1   4     2325.77     2241.11     24.89 o 
  -2  -1   4       10.27        3.62      0.58 o 
  -1  -1   4     1655.79     1792.04      8.22 o 
   0  -1   4     8827.76     8059.89     23.55 o 
   1  -1   4      371.54      341.39      3.93 o 
   2  -1   4        0.00        4.05      0.96 o 
   3  -1   4       94.76      132.14      3.72 o 
   4  -1   4       10.03        2.27      0.95 o 
   5  -1   4       13.37       12.44      1.49 o 
   6  -1   4        7.99        3.80      2.95 o 
   7  -1   4      473.45      516.77     17.87 o 
   8  -1   4        2.10        5.73      2.83 o 
   9  -1   4        0.17        0.00      2.60 o 
  -9   0   4       11.50        9.23      3.84 o 
  -8   0   4        0.31        0.92      2.26 o 
  -7   0   4        6.75       10.15      2.75 o 
  -6   0   4        4.68        3.60      1.78 o 
  -5   0   4      140.21      153.40      6.88 o 
  -4   0   4       58.59       46.99      2.32 o 
  -3   0   4       58.07       97.61      2.02 o 
  -2   0   4      248.93      221.77      2.83 o 
  -1   0   4      252.10      339.02      2.23 o 
   0   0   4    15327.97    14610.93     26.53 o 
   1   0   4     6620.41     6266.34     84.33 o 
   2   0   4      118.58      150.76      4.43 o 
   3   0   4       68.47       56.76      2.45 o 
   4   0   4       23.31       39.78      1.90 o 
   5   0   4       96.56      107.29      3.94 o 
   6   0   4       31.15       45.31      5.34 o 
   7   0   4        3.83        3.85      2.69 o 
   8   0   4        3.39        4.40      3.01 o 
   9   0   4        0.44        0.69      2.68 o 
 -10   1   4       10.56       13.59      3.95 o 
  -9   1   4       12.53       10.02      3.37 o 
  -8   1   4       35.48       26.84      4.61 o 
  -7   1   4        0.61        1.28      0.97 o 
  -6   1   4      218.14      190.25      5.15 o 
  -5   1   4       21.08       16.72      1.71 o 
  -4   1   4        7.54        4.20      0.88 o 
  -3   1   4      805.37     1002.64      7.81 o 
  -2   1   4       89.16      113.98      1.99 o 
  -1   1   4       77.37       69.95      1.62 o 
   0   1   4     9090.19     8958.21     39.67 o 
   1   1   4        1.76        2.28      1.40 o 
   2   1   4      553.68      627.30      8.00 o 
   3   1   4        7.35       11.05      1.11 o 
   4   1   4       65.85       77.34      2.62 o 
   5   1   4       76.78       97.29      2.89 o 
   6   1   4      144.95      145.98      9.93 o 
   7   1   4        0.08        0.83      2.51 o 
   8   1   4        1.15        6.53      3.39 o 
   9   1   4        1.67        7.94      3.81 o 
 -10   2   4        4.58        8.17      3.34 o 
  -9   2   4        0.17        4.77      2.63 o 
  -8   2   4        2.06        0.00      2.22 o 
  -7   2   4        8.11       17.64      1.89 o 
  -6   2   4       68.12       62.01      3.36 o 
  -5   2   4        3.69        0.81      1.69 o 
  -4   2   4      344.39      459.53      6.64 o 
  -3   2   4        2.32        0.41      0.57 o 
  -2   2   4       27.25       23.24      1.01 o 
  -1   2   4       76.44       76.39      2.24 o 
   0   2   4     1790.98     1825.10     15.28 o 
   1   2   4      214.13      272.63      6.16 o 
   2   2   4      531.36      622.17      8.45 o 
   3   2   4      542.46      599.58      7.46 o 
   4   2   4       12.81       12.22      1.18 o 
   5   2   4        0.34        1.22      1.01 o 
   6   2   4        5.73        0.00      2.69 o 
   7   2   4        0.04        0.00      2.18 o 
   8   2   4        0.72        0.52      2.58 o 
 -10   3   4        0.00        0.00      2.20 o 
  -9   3   4        0.02        0.56      2.28 o 
  -8   3   4       56.53       63.21      6.22 o 
  -7   3   4      206.41      190.74      6.58 o 
  -6   3   4       10.88       13.09      1.92 o 
  -5   3   4       10.07       11.06      1.71 o 
  -4   3   4       11.85       30.66      1.66 o 
  -3   3   4      392.26      427.57      5.33 o 
  -2   3   4      150.17      155.12      2.65 o 
  -1   3   4       11.97        2.16      0.44 o 
   0   3   4      124.00      222.90      3.81 o 
   1   3   4        9.27       17.50      1.56 o 
   2   3   4      224.21      229.69      5.71 o 
   3   3   4      270.78      225.97     13.54 o 
   4   3   4      175.29      165.10      5.55 o 
   5   3   4        1.54        0.78      0.85 o 
   6   3   4        4.48        0.00      2.92 o 
   7   3   4        1.43        5.60      3.52 o 
   8   3   4        0.05        0.49      3.01 o 
 -10   4   4       13.67        1.57      3.80 o 
  -9   4   4        0.97        4.32      2.49 o 
  -8   4   4        0.00        0.00      1.31 o 
  -7   4   4        7.74        9.84      1.73 o 
  -6   4   4        4.63        7.32      2.85 o 
  -5   4   4        3.96        4.39      0.78 o 
  -4   4   4       25.85       28.60      2.22 o 
  -3   4   4      159.09      213.02      3.99 o 
  -2   4   4        9.63        6.75      0.69 o 
  -1   4   4      356.69      327.10      4.18 o 
   0   4   4      172.06      189.12      3.95 o 
   1   4   4       85.43      104.33      3.92 o 
   2   4   4       83.78      105.81      4.24 o 
   3   4   4        9.48        4.71      1.44 o 
   4   4   4       20.91       13.47      2.46 o 
   5   4   4       59.63       39.55      2.90 o 
   6   4   4        3.56        4.66      2.33 o 
   7   4   4       23.57       33.28      5.96 o 
  -9   5   4       31.27       28.60      5.85 o 
  -8   5   4        0.11        0.00      1.25 o 
  -7   5   4       23.81       24.46      2.18 o 
  -6   5   4       78.50       90.79      3.69 o 
  -5   5   4      103.97      107.71      3.34 o 
  -4   5   4        5.44        5.96      0.98 o 
  -3   5   4       36.23       55.62      2.19 o 
  -2   5   4        2.93        9.16      0.87 o 
  -1   5   4       59.24       56.61      2.07 o 
   0   5   4       86.07       84.00      2.90 o 
   1   5   4      178.64      223.42      9.31 o 
   2   5   4       11.93       36.15      3.14 o 
   3   5   4        0.01        1.79      2.67 o 
   4   5   4      127.61      131.27      5.60 o 
   5   5   4        0.18        1.79      3.10 o 
   6   5   4        0.60        0.00      2.69 o 
  -9   6   4       12.38        0.05      2.38 o 
  -8   6   4       15.30       11.20      4.98 o 
  -7   6   4       12.77       15.86      2.31 o 
  -6   6   4        4.31        3.60      1.20 o 
  -5   6   4       28.76       29.51      2.32 o 
  -4   6   4        2.32        5.57      0.96 o 
  -3   6   4       28.76       32.63      1.46 o 
  -2   6   4        6.74       13.11      1.23 o 
  -1   6   4       21.25       18.68      1.45 o 
   0   6   4        8.06        6.35      1.01 o 
   1   6   4       12.69       16.77      1.86 o 
   2   6   4       33.50       21.16      2.66 o 
   3   6   4       34.92       56.58      4.10 o 
   4   6   4        0.86        1.52      1.37 o 
   5   6   4       30.39       36.42      6.00 o 
   6   6   4        1.21        7.86      3.59 o 
  -9   7   4        0.41        0.19      2.44 o 
  -8   7   4       23.06       17.68      3.00 o 
  -7   7   4       49.35       46.35      9.04 o 
  -6   7   4        0.00        0.00      1.51 o 
  -5   7   4        7.52        4.64      1.24 o 
  -4   7   4        0.32        0.00      1.45 o 
  -3   7   4        9.51       16.15      1.44 o 
  -2   7   4       74.10      107.06      3.32 o 
  -1   7   4       98.05       80.09      3.67 o 
   0   7   4       11.55        7.28      1.49 o 
   1   7   4      413.51      422.73      8.23 o 
   2   7   4      358.84      369.83     10.46 o 
   3   7   4      167.94      156.65      9.13 o 
   4   7   4        1.08        0.00      3.15 o 
   5   7   4        0.33        3.70      3.73 o 
  -8   8   4        0.01        0.00      1.66 o 
  -7   8   4        0.38        1.19      1.18 o 
  -6   8   4       38.78       52.13      3.54 o 
  -5   8   4        5.31        5.19      2.53 o 
  -4   8   4        0.70        1.34      1.09 o 
  -3   8   4      136.06      166.29      5.57 o 
  -2   8   4        1.40        0.00      1.42 o 
  -1   8   4      143.00      132.98      5.05 o 
   0   8   4       36.20       25.73      2.03 o 
   1   8   4        0.06        2.45      1.38 o 
   2   8   4       43.12       50.71      3.30 o 
   3   8   4        1.70        0.15      4.44 o 
   4   8   4       10.09       19.77      4.81 o 
  -8   9   4        1.31        0.00      3.20 o 
  -7   9   4        0.79        1.94      1.90 o 
  -6   9   4        1.83        3.66      1.50 o 
  -5   9   4       10.68        9.92      1.91 o 
  -4   9   4        0.88        0.00      1.17 o 
  -3   9   4      163.76      189.76      6.98 o 
  -2   9   4        0.20        0.18      1.06 o 
  -1   9   4        0.53        1.99      0.97 o 
   0   9   4       40.36       38.33      3.69 o 
   1   9   4        7.08        5.19      1.89 o 
   2   9   4        0.15        1.54      2.80 o 
   3   9   4       23.05       28.63      5.43 o 
  -7  10   4        0.46        0.72      2.59 o 
  -6  10   4       12.68       13.44      4.46 o 
  -5  10   4        4.22        5.98      4.50 o 
  -4  10   4        1.81        0.19      2.02 o 
  -3  10   4        0.00        1.82      2.37 o 
  -2  10   4       40.94       47.48      4.77 o 
  -1  10   4        6.38        8.00      1.92 o 
   0  10   4       81.62       84.91      5.71 o 
   1  10   4        7.48       11.01      2.42 o 
   2  10   4        8.54        6.92      2.27 o 
  -4  11   4       11.71       12.50      4.70 o 
  -3  11   4        0.14        0.00      1.86 o 
  -2  11   4        0.13        2.50      1.95 o 
  -1  11   4       23.32       24.42      3.87 o 
   0  11   4        0.64        1.40      2.85 o 
  -1 -12   5       22.26        7.91      4.46 o 
   0 -12   5        5.81        1.50      2.07 o 
   1 -12   5        5.06        6.52      3.38 o 
   2 -12   5        0.01        1.03      2.52 o 
   3 -12   5        6.92        5.46      3.26 o 
   4 -12   5        3.98        5.56      2.54 o 
   5 -12   5        0.59        1.54      2.01 o 
  -3 -11   5        0.48        3.02      2.53 o 
  -2 -11   5       34.44       27.05      8.21 o 
  -1 -11   5        0.01        0.00      2.48 o 
   0 -11   5        6.11        5.63      1.96 o 
   1 -11   5       29.66       26.56      3.51 o 
   2 -11   5        0.41        0.00      1.70 o 
   3 -11   5       15.21       10.17      2.43 o 
   4 -11   5        0.97        1.13      5.26 o 
   5 -11   5        1.90        1.26      2.24 o 
   6 -11   5        0.56        3.74      2.16 o 
  -4 -10   5        0.00        4.27      3.25 o 
  -3 -10   5       50.05       56.28      6.57 o 
  -2 -10   5       27.63       25.51      3.17 o 
  -1 -10   5        5.44        8.32      3.48 o 
   0 -10   5        8.68        6.46      2.69 o 
   1 -10   5       26.89       27.32      3.31 o 
   2 -10   5        0.90        0.30      1.41 o 
   3 -10   5        4.81        9.05      2.13 o 
   4 -10   5       49.58       58.24      4.72 o 
   5 -10   5        5.04        5.02      2.06 o 
   6 -10   5        3.96        5.24      2.08 o 
   7 -10   5        0.02        0.00      2.73 o 
  -5  -9   5        0.87        0.95      2.55 o 
  -4  -9   5       38.39       37.26      5.73 o 
  -3  -9   5        1.50        4.83      2.18 o 
  -2  -9   5      106.87      104.95      5.75 o 
  -1  -9   5        8.60        8.40      2.28 o 
   0  -9   5        0.23        1.77      1.14 o 
   1  -9   5        2.31        7.14      1.20 o 
   2  -9   5       14.01        8.34      2.07 o 
   3  -9   5        8.30        5.14      1.81 o 
   4  -9   5       43.72       45.96      4.10 o 
   5  -9   5        6.32        1.23      2.63 o 
   6  -9   5        0.15        0.04      2.75 o 
   7  -9   5        0.14        0.83      2.77 o 
   8  -9   5        6.12        3.47      4.58 o 
  -6  -8   5        4.65       10.84      4.12 o 
  -5  -8   5        1.05        1.29      2.53 o 
  -4  -8   5       70.26       71.27      7.32 o 
  -3  -8   5       35.39       53.47      6.04 o 
  -2  -8   5        0.22        0.00      1.26 o 
  -1  -8   5       66.27       93.98      4.94 o 
   0  -8   5       89.27       93.00      6.32 o 
   1  -8   5       48.33       52.38      1.84 o 
   2  -8   5        5.63        4.39      3.30 o 
   3  -8   5      273.38      301.96      9.08 o 
   4  -8   5        2.54        3.54      1.98 o 
   5  -8   5        0.41        0.66      1.66 o 
   6  -8   5        3.24        0.50      1.26 o 
   7  -8   5        0.40        5.38      3.18 o 
   8  -8   5        9.62       16.60      4.87 o 
  -7  -7   5       23.98       40.32      7.06 o 
  -6  -7   5        4.26        1.11      2.08 o 
  -5  -7   5       28.61       42.16      5.91 o 
  -4  -7   5        9.94        9.34      3.07 o 
  -3  -7   5      205.14      175.99     10.14 o 
  -2  -7   5        0.00        0.08      1.42 o 
  -1  -7   5       29.82       18.96      2.84 o 
   0  -7   5        0.44        0.95      0.74 o 
   1  -7   5        0.14        0.00      0.43 o 
   2  -7   5      330.46      345.70     10.09 o 
   3  -7   5      378.97      357.73     14.54 o 
   4  -7   5        9.13        9.49      1.34 o 
   5  -7   5        7.24        0.91      3.36 o 
   6  -7   5        4.22       11.45      2.21 o 
   7  -7   5       14.30       17.84      4.65 o 
   8  -7   5        8.58       14.38      4.23 o 
   9  -7   5        0.22        0.00      2.78 o 
  -7  -6   5        0.50        3.17      3.46 o 
  -6  -6   5       15.95        5.77      2.80 o 
  -5  -6   5        0.28        1.81      2.24 o 
  -4  -6   5        3.15        0.00      2.33 o 
  -3  -6   5       65.02       47.61      3.05 o 
  -2  -6   5       30.72       33.45      3.77 o 
  -1  -6   5        9.26        8.08      1.24 o 
   0  -6   5       35.74       41.79      2.04 o 
   1  -6   5       15.92       15.35      0.84 o 
   2  -6   5      216.52      202.27      6.29 o 
   3  -6   5     1681.24     1799.27     19.36 o 
   4  -6   5       47.78       58.98      2.90 o 
   5  -6   5       65.83       86.69      3.69 o 
   6  -6   5       25.57       28.66      2.26 o 
   7  -6   5       38.32       29.54      5.16 o 
   8  -6   5        0.44        0.06      3.09 o 
   9  -6   5        0.28        0.20      2.83 o 
  -8  -5   5       28.83       41.28      6.63 o 
  -7  -5   5        0.76        0.00      2.28 o 
  -6  -5   5       15.91       13.11      3.85 o 
  -5  -5   5      147.81      144.39     10.05 o 
  -4  -5   5        2.99        5.55      1.04 o 
  -3  -5   5      368.81      390.07     13.77 o 
  -2  -5   5       32.48       29.79      1.98 o 
  -1  -5   5      178.21      145.63      3.40 o 
   0  -5   5      522.33      451.42      8.64 o 
   1  -5   5      905.66      883.07      5.65 o 
   2  -5   5     1629.09     1747.87     13.63 o 
   3  -5   5       64.89       79.24      1.47 o 
   4  -5   5       58.82       75.06      2.92 o 
   5  -5   5        9.55       12.33      1.55 o 
   6  -5   5       14.76       25.90      2.42 o 
   7  -5   5        1.63        1.41      1.26 o 
   8  -5   5        0.92        3.28      2.78 o 
   9  -5   5        0.91        0.00      3.04 o 
  -8  -4   5        1.71        6.37      3.90 o 
  -7  -4   5       22.06       21.17      4.58 o 
  -6  -4   5       26.18       27.66      4.91 o 
  -5  -4   5       39.78       37.53      7.52 o 
  -4  -4   5        0.54        1.32      0.87 o 
  -3  -4   5       35.17       56.27      2.86 o 
  -2  -4   5      502.28      488.13      6.43 o 
  -1  -4   5       10.96       23.13      1.22 o 
   0  -4   5       94.22      147.90      2.66 o 
   1  -4   5        1.07        7.86      0.64 o 
   2  -4   5       81.31       36.14      1.10 o 
   3  -4   5       76.26       80.61      2.89 o 
   4  -4   5       50.08       37.28      2.48 o 
   5  -4   5       10.39        9.42      1.56 o 
   6  -4   5       13.78       32.04      3.00 o 
   7  -4   5        2.67        2.13      1.42 o 
   8  -4   5        5.52        5.60      1.79 o 
   9  -4   5        0.45        0.00      3.08 o 
  -9  -3   5        0.32        0.00      3.92 o 
  -8  -3   5        0.94        3.57      3.36 o 
  -7  -3   5        0.84        0.00      2.48 o 
  -6  -3   5       65.53       72.87      7.16 o 
  -5  -3   5       10.52       13.03      3.49 o 
  -4  -3   5      424.53      430.01      6.94 o 
  -3  -3   5      184.86      261.47      5.55 o 
  -2  -3   5      330.09      359.61      4.44 o 
  -1  -3   5      198.51      208.51      3.17 o 
   0  -3   5        9.94        8.93      0.76 o 
   1  -3   5       85.64       68.53      1.48 o 
   2  -3   5      641.09      646.32      5.61 o 
   3  -3   5       83.90       70.04      2.66 o 
   4  -3   5      901.29     1044.97     10.67 o 
   5  -3   5      223.09      254.56      7.38 o 
   6  -3   5       23.86       16.22      2.52 o 
   7  -3   5        3.56        5.84      2.39 o 
   8  -3   5       76.11       74.33      5.20 o 
   9  -3   5       23.99       24.74      3.47 o 
  -9  -2   5        0.24        6.40      3.37 o 
  -8  -2   5       13.59       12.90      4.04 o 
  -7  -2   5       96.44       98.83      8.76 o 
  -6  -2   5      476.80      422.17     16.24 o 
  -5  -2   5      603.94      632.09     18.37 o 
  -4  -2   5        0.29        0.25      0.65 o 
  -3  -2   5      396.87      461.22      4.94 o 
  -2  -2   5      218.15      173.90      2.58 o 
  -1  -2   5     1005.63      998.06      5.79 o 
   0  -2   5     2155.69     1878.75     12.46 o 
   1  -2   5      477.22      444.34      4.12 o 
   2  -2   5      593.56      500.18      6.41 o 
   3  -2   5        0.20        0.99      1.01 o 
   4  -2   5       51.18       39.84      2.59 o 
   5  -2   5       35.01       26.04      2.22 o 
   6  -2   5       17.30       17.03      3.28 o 
   7  -2   5        2.83        0.67      1.99 o 
   8  -2   5       19.99       22.82      4.42 o 
   9  -2   5        9.84        6.33      3.18 o 
  -9  -1   5        0.26        0.00      2.48 o 
  -8  -1   5       12.04       16.04      4.15 o 
  -7  -1   5        1.88        5.19      2.41 o 
  -6  -1   5        8.70        7.98      2.77 o 
  -5  -1   5       28.48       13.50      1.71 o 
  -4  -1   5      411.95      429.10      5.17 o 
  -3  -1   5      608.15      728.10      6.01 o 
  -2  -1   5      145.21      126.03      2.31 o 
  -1  -1   5     1097.45      940.95      4.64 o 
   0  -1   5     3021.24     2921.84     14.87 o 
   1  -1   5     1380.31     1336.19      9.55 o 
   2  -1   5       16.49        3.38      0.81 o 
   3  -1   5      491.48      545.42      8.11 o 
   4  -1   5        0.09        0.00      0.87 o 
   5  -1   5       11.81        8.63      1.46 o 
   6  -1   5        6.47        2.72      1.05 o 
   7  -1   5      394.02      413.31     16.66 o 
   8  -1   5        0.07        3.51      2.32 o 
   9  -1   5        0.73        0.26      2.58 o 
  -9   0   5        5.59        6.59      3.08 o 
  -8   0   5       10.83       11.63      3.30 o 
  -7   0   5        4.05       10.65      3.07 o 
  -6   0   5        0.22        0.06      0.79 o 
  -5   0   5       64.94       49.53      2.63 o 
  -4   0   5      251.25      239.77      6.28 o 
  -3   0   5     1918.82     1895.01     21.04 o 
  -2   0   5       31.98       46.69      1.50 o 
  -1   0   5        4.56        9.07      0.51 o 
   0   0   5     1233.73     1141.23      8.12 o 
   1   0   5     1741.67     1707.21      9.38 o 
   2   0   5      163.82      196.54      7.37 o 
   3   0   5      102.38      150.33      4.26 o 
   4   0   5       96.64      106.75      3.27 o 
   5   0   5       10.52        7.51      1.04 o 
   6   0   5       29.86       28.11      4.74 o 
   7   0   5       20.18       24.80      4.67 o 
   8   0   5        7.26        8.14      3.01 o 
   9   0   5        0.49        2.33      2.14 o 
  -9   1   5        0.52        0.87      2.66 o 
  -8   1   5        4.70        3.90      2.88 o 
  -7   1   5      205.77      260.83      6.37 o 
  -6   1   5      744.83      737.28     10.80 o 
  -5   1   5        0.08        1.03      1.34 o 
  -4   1   5       13.56       10.01      1.40 o 
  -3   1   5        7.05        2.60      0.66 o 
  -2   1   5      474.90      493.99      5.67 o 
  -1   1   5       30.16       39.67      1.54 o 
   0   1   5      605.18      666.77      5.28 o 
   1   1   5       17.64       12.71      1.25 o 
   2   1   5     1763.00     1780.89     18.27 o 
   3   1   5       57.81       48.69      2.53 o 
   4   1   5       23.75       26.12      1.78 o 
   5   1   5       19.58       15.55      1.41 o 
   6   1   5        3.49        0.00      2.09 o 
   7   1   5       16.61       12.94      3.86 o 
   8   1   5        0.07        0.37      2.65 o 
 -10   2   5       13.00       12.76      3.89 o 
  -9   2   5        0.87        6.70      2.68 o 
  -8   2   5        1.26        0.00      1.85 o 
  -7   2   5      166.83      160.40      5.65 o 
  -6   2   5      133.45      146.52      5.34 o 
  -5   2   5       37.01       38.88      2.72 o 
  -4   2   5       14.48        1.64      0.70 o 
  -3   2   5        0.11        1.58      0.61 o 
  -2   2   5      125.27      126.58      2.08 o 
  -1   2   5       18.59       31.68      1.48 o 
   0   2   5      211.37      319.12      4.59 o 
   1   2   5     1113.45     1201.04     10.63 o 
   2   2   5      164.00      177.15      5.03 o 
   3   2   5      147.85      174.32      4.87 o 
   4   2   5       24.52       25.20      1.75 o 
   5   2   5       22.76       16.89      1.49 o 
   6   2   5       48.43       50.90      6.65 o 
   7   2   5        1.51        3.31      3.15 o 
   8   2   5        2.84        4.31      3.19 o 
 -10   3   5        0.02        0.00      2.00 o 
  -9   3   5        9.72       12.09      3.25 o 
  -8   3   5        4.44        2.79      2.13 o 
  -7   3   5       68.47       73.10      4.09 o 
  -6   3   5       68.69       69.59      3.88 o 
  -5   3   5       63.29       59.12      3.48 o 
  -4   3   5       57.99      102.46      3.05 o 
  -3   3   5      441.30      450.30      5.54 o 
  -2   3   5      179.37      169.56      2.93 o 
  -1   3   5      677.12      757.00      5.89 o 
   0   3   5      761.08      806.89      9.60 o 
   1   3   5      152.13      153.12      3.28 o 
   2   3   5      380.42      311.99      6.92 o 
   3   3   5      333.85      376.04     10.81 o 
   4   3   5       40.31       29.45      2.66 o 
   5   3   5       53.59       57.97      3.57 o 
   6   3   5        6.80        4.34      2.74 o 
   7   3   5        0.53        3.45      2.81 o 
  -9   4   5        0.12        2.61      2.31 o 
  -8   4   5        0.71        0.00      1.20 o 
  -7   4   5       66.96       65.83      3.37 o 
  -6   4   5       19.77       15.03      1.66 o 
  -5   4   5        2.13        0.00      0.78 o 
  -4   4   5       97.77      112.53      3.16 o 
  -3   4   5      502.51      473.49      6.02 o 
  -2   4   5      193.05      204.90      3.18 o 
  -1   4   5      266.58      250.30      3.48 o 
   0   4   5       47.23       29.09      1.66 o 
   1   4   5        0.73        3.21      0.93 o 
   2   4   5        1.25        9.52      1.47 o 
   3   4   5       51.00       40.62      3.30 o 
   4   4   5        7.49        0.61      1.40 o 
   5   4   5       20.24       27.86      5.19 o 
   6   4   5        0.23        0.00      3.44 o 
   7   4   5        5.50       12.65      4.55 o 
  -9   5   5       47.55       25.34      6.54 o 
  -8   5   5        2.95        1.96      1.21 o 
  -7   5   5       12.29       13.02      1.74 o 
  -6   5   5       57.18       61.46      2.84 o 
  -5   5   5        3.35        3.54      1.24 o 
  -4   5   5       19.47       23.76      1.59 o 
  -3   5   5      104.38       87.91      2.32 o 
  -2   5   5        3.57        6.26      0.73 o 
  -1   5   5       62.62       82.32      2.39 o 
   0   5   5        1.93        1.54      0.82 o 
   1   5   5       17.11       18.05      1.61 o 
   2   5   5       34.67       41.90      4.49 o 
   3   5   5       97.61       84.75      5.04 o 
   4   5   5      120.93      112.42      5.49 o 
   5   5   5        0.33        1.80      3.09 o 
   6   5   5        4.25       10.15      4.08 o 
  -9   6   5       22.76       16.59      4.46 o 
  -8   6   5       26.29       26.49      8.49 o 
  -7   6   5        0.90        0.00      1.30 o 
  -6   6   5       18.83       15.10      2.63 o 
  -5   6   5        6.58       10.29      2.67 o 
  -4   6   5        7.84        4.63      1.19 o 
  -3   6   5       11.53       24.74      1.71 o 
  -2   6   5      165.24      148.68      3.53 o 
  -1   6   5      284.99      328.11      5.46 o 
   0   6   5       42.63       39.22      2.47 o 
   1   6   5      586.56      628.08     11.91 o 
   2   6   5      411.55      389.76     10.49 o 
   3   6   5       20.85       23.60      2.94 o 
   4   6   5       29.03       20.39      2.92 o 
   5   6   5       25.90       34.44      6.03 o 
   6   6   5        4.07        6.64      3.05 o 
  -9   7   5        4.60        2.21      3.06 o 
  -8   7   5       17.63       21.60      3.27 o 
  -7   7   5       33.59       33.00      3.74 o 
  -6   7   5       31.29       27.25      2.96 o 
  -5   7   5       18.78       22.65      2.20 o 
  -4   7   5        9.15       22.99      2.28 o 
  -3   7   5       11.91       10.28      1.58 o 
  -2   7   5      210.14      186.70      5.37 o 
  -1   7   5      171.88      164.36      5.08 o 
   0   7   5       91.93      117.95      5.03 o 
   1   7   5       34.18       20.71      2.12 o 
   2   7   5        2.09        1.94      1.96 o 
   3   7   5        9.44        7.62      2.03 o 
   4   7   5       49.70       47.75      6.98 o 
   5   7   5        1.20        9.67      4.37 o 
  -8   8   5       13.33       16.73      4.09 o 
  -7   8   5        1.04        0.80      1.56 o 
  -6   8   5        0.88        1.92      2.08 o 
  -5   8   5       25.39       38.48      3.08 o 
  -4   8   5        0.01        0.00      1.06 o 
  -3   8   5        0.07        2.16      1.16 o 
  -2   8   5       14.25       13.79      1.83 o 
  -1   8   5        1.21        0.00      1.07 o 
   0   8   5       48.45       47.09      4.00 o 
   1   8   5       11.36        8.51      1.59 o 
   2   8   5        2.44        1.45      1.25 o 
   3   8   5        0.01        1.11      1.74 o 
   4   8   5        1.30        0.00      2.94 o 
  -7   9   5       16.95       13.45      3.33 o 
  -6   9   5       18.66       21.87      3.58 o 
  -5   9   5        1.32        2.23      1.94 o 
  -4   9   5        2.94        5.68      2.07 o 
  -3   9   5      186.10      205.99      9.20 o 
  -2   9   5       13.45       13.52      1.90 o 
  -1   9   5       17.75       22.89      2.51 o 
   0   9   5       54.66       67.69      5.01 o 
   1   9   5        7.01        4.30      3.30 o 
   2   9   5        0.87        3.14      1.93 o 
   3   9   5       13.24       14.91      4.40 o 
  -6  10   5        8.85       10.44      4.24 o 
  -5  10   5        6.95        9.23      2.78 o 
  -4  10   5       18.58       19.95      3.39 o 
  -3  10   5        8.48       16.71      4.03 o 
  -2  10   5        1.59        1.80      1.92 o 
  -1  10   5        8.77       10.61      1.95 o 
   0  10   5       29.07       30.34      3.15 o 
   1  10   5        1.51        1.65      3.25 o 
  -3  11   5        1.25        5.60      2.65 o 
  -2  11   5        0.31        2.12      2.19 o 
  -1  11   5        0.05        3.26      2.38 o 
  -1 -12   6       17.38       10.48      5.32 o 
   0 -12   6        8.61       12.67      3.55 o 
   1 -12   6        3.25        0.99      1.50 o 
   2 -12   6        0.00        3.48      2.29 o 
   3 -12   6        3.82        6.08      4.16 o 
   4 -12   6        0.01        0.00      1.74 o 
   5 -12   6        0.25        0.39      1.98 o 
  -3 -11   6       11.60       10.38      3.47 o 
  -2 -11   6        4.82        7.89      2.21 o 
  -1 -11   6        5.52        5.87      3.65 o 
   0 -11   6        3.27        4.92      4.22 o 
   1 -11   6       10.75       16.15      2.89 o 
   2 -11   6        0.11        0.77      1.64 o 
   3 -11   6       27.78       32.05      3.83 o 
   4 -11   6       11.98       13.59      2.72 o 
   5 -11   6       15.17       24.05      3.58 o 
   6 -11   6        1.96        1.50      1.83 o 
  -4 -10   6        1.66        3.84      2.85 o 
  -3 -10   6       86.69       76.13      7.67 o 
  -2 -10   6       22.17       25.27      3.26 o 
  -1 -10   6       23.73       24.93      2.98 o 
   0 -10   6       22.53       16.91      3.30 o 
   1 -10   6       36.53       23.47      3.18 o 
   2 -10   6        9.82        8.37      3.48 o 
   3 -10   6        1.17        0.00      1.73 o 
   4 -10   6       56.39       54.50      4.62 o 
   5 -10   6        1.35        4.34      2.18 o 
   6 -10   6       13.86       12.52      2.68 o 
   7 -10   6        0.61        0.00      2.37 o 
  -5  -9   6        1.82        3.01      2.65 o 
  -4  -9   6       19.04       23.07      5.17 o 
  -3  -9   6        9.60        5.31      2.60 o 
  -2  -9   6       59.40       55.04      4.31 o 
  -1  -9   6        1.74        5.77      2.02 o 
   0  -9   6        1.45        1.74      2.00 o 
   1  -9   6       11.86       10.04      1.33 o 
   2  -9   6        1.15        2.36      1.63 o 
   3  -9   6       60.29       47.12      5.07 o 
   4  -9   6       23.82       18.50      2.72 o 
   5  -9   6       39.38       28.24      3.37 o 
   6  -9   6        6.94        8.68      3.79 o 
   7  -9   6        0.22        0.34      2.60 o 
   8  -9   6        4.58        5.71      2.57 o 
  -6  -8   6        9.46       15.34      4.47 o 
  -5  -8   6        5.38       11.40      3.49 o 
  -4  -8   6       16.06       19.16      4.08 o 
  -3  -8   6       53.16       46.46      5.61 o 
  -2  -8   6       10.59        5.49      1.85 o 
  -1  -8   6       13.02       11.03      2.04 o 
   0  -8   6        3.04        4.63      1.05 o 
   1  -8   6        1.31        0.00      0.49 o 
   2  -8   6       97.77       96.77      5.06 o 
   3  -8   6        6.53       10.59      2.09 o 
   4  -8   6      782.62      788.64     14.96 o 
   5  -8   6        7.37       11.93      1.55 o 
   6  -8   6        0.72        0.35      1.22 o 
   7  -8   6       10.46       10.46      3.71 o 
   8  -8   6       11.26       13.25      4.20 o 
  -7  -7   6       30.46       45.64      7.15 o 
  -6  -7   6        6.06       11.47      3.73 o 
  -5  -7   6       48.17       39.91      5.99 o 
  -4  -7   6      102.50       83.59      7.59 o 
  -3  -7   6       82.48       95.48      5.49 o 
  -2  -7   6       30.51       30.13      3.13 o 
  -1  -7   6       92.74       99.09      5.01 o 
   0  -7   6       65.88       73.23      2.89 o 
   1  -7   6       22.76       17.50      1.01 o 
   2  -7   6       39.85       34.79      1.86 o 
   3  -7   6      615.89      508.52     18.54 o 
   4  -7   6      173.69      167.27      4.80 o 
   5  -7   6       29.52       16.86      2.21 o 
   6  -7   6        2.74        1.72      1.67 o 
   7  -7   6        5.08        0.89      2.13 o 
   8  -7   6        5.04        3.56      3.02 o 
  -7  -6   6        2.42        3.66      3.35 o 
  -6  -6   6        3.37        8.80      3.61 o 
  -5  -6   6       47.20       46.69      6.21 o 
  -4  -6   6       40.97       26.10      4.10 o 
  -3  -6   6      112.12      121.21      4.24 o 
  -2  -6   6        0.31        0.49      1.17 o 
  -1  -6   6        0.47        0.00      1.01 o 
   0  -6   6       13.35       11.86      1.22 o 
   1  -6   6        7.46       10.70      0.82 o 
   2  -6   6       33.45       20.72      2.40 o 
   3  -6   6      311.78      274.60      7.59 o 
   4  -6   6        0.24        0.37      0.35 o 
   5  -6   6        0.44        0.93      0.85 o 
   6  -6   6        6.21        2.17      0.97 o 
   7  -6   6       11.21       12.03      3.75 o 
   8  -6   6        0.28        0.00      2.23 o 
   9  -6   6        0.78        1.54      3.20 o 
  -8  -5   6       13.06       25.68      5.70 o 
  -7  -5   6        0.00        0.02      3.18 o 
  -6  -5   6        9.59       10.74      3.62 o 
  -5  -5   6        9.36        5.68      2.70 o 
  -4  -5   6       48.96       51.52      2.95 o 
  -3  -5   6      342.22      357.79      7.75 o 
  -2  -5   6      139.94      131.30      4.06 o 
  -1  -5   6      184.42      179.95      4.11 o 
   0  -5   6       90.53      128.34      3.39 o 
   1  -5   6      419.42      483.98      4.50 o 
   2  -5   6        5.80        0.00      0.50 o 
   3  -5   6       31.33       20.85      1.07 o 
   4  -5   6        0.00        2.08      0.80 o 
   5  -5   6        0.16        0.00      1.00 o 
   6  -5   6       43.36       25.76      2.54 o 
   7  -5   6        7.44        5.87      1.71 o 
   8  -5   6        3.66        5.57      3.39 o 
   9  -5   6        0.61        2.87      2.75 o 
  -8  -4   6        6.56       16.10      4.64 o 
  -7  -4   6       21.34       21.64      4.87 o 
  -6  -4   6      131.10       91.23      8.41 o 
  -5  -4   6      139.09      142.57      9.64 o 
  -4  -4   6      278.61      340.87      9.24 o 
  -3  -4   6       43.01       58.75      3.13 o 
  -2  -4   6      135.68      125.46      3.75 o 
  -1  -4   6       18.94       26.86      1.35 o 
   0  -4   6       81.54       77.53      2.06 o 
   1  -4   6      313.85      436.42      4.25 o 
   2  -4   6      700.36      798.01      5.85 o 
   3  -4   6       31.10       27.08      1.83 o 
   4  -4   6        0.01        0.73      1.10 o 
   5  -4   6       10.25        6.60      1.55 o 
   6  -4   6        0.87        0.77      1.98 o 
   7  -4   6       15.24       20.58      2.71 o 
   8  -4   6        5.04        4.93      3.38 o 
   9  -4   6        0.99        0.00      2.69 o 
  -8  -3   6        0.78        1.79      2.73 o 
  -7  -3   6        0.00        0.00      2.07 o 
  -6  -3   6      197.78      213.75     12.34 o 
  -5  -3   6      138.36      134.91     10.65 o 
  -4  -3   6        5.98        1.92      2.47 o 
  -3  -3   6       13.73       11.88      1.47 o 
  -2  -3   6      439.18      407.90      4.38 o 
  -1  -3   6        1.73        0.94      0.47 o 
   0  -3   6     1762.53     1697.87      9.10 o 
   1  -3   6       91.85      140.85      2.43 o 
   2  -3   6        2.97        0.22      0.59 o 
   3  -3   6        1.98        3.87      0.83 o 
   4  -3   6       39.76       40.47      3.04 o 
   5  -3   6       14.78       12.00      2.98 o 
   6  -3   6        1.11        1.67      1.26 o 
   7  -3   6        1.57        3.18      2.19 o 
   8  -3   6      116.51      115.96      6.64 o 
   9  -3   6        2.84        4.59      1.89 o 
  -9  -2   6        4.29        5.99      3.82 o 
  -8  -2   6       10.70        8.98      3.64 o 
  -7  -2   6       73.71       49.90      6.35 o 
  -6  -2   6        0.02        2.69      2.39 o 
  -5  -2   6        0.62        0.32      0.75 o 
  -4  -2   6       10.60       13.38      1.53 o 
  -3  -2   6       96.52      104.31      2.60 o 
  -2  -2   6      198.42      233.56      3.15 o 
  -1  -2   6        4.52        3.59      0.59 o 
   0  -2   6     1278.34     1282.09      7.45 o 
   1  -2   6        1.91        2.96      0.43 o 
   2  -2   6      700.68      572.85      7.01 o 
   3  -2   6      189.09      225.63      4.96 o 
   4  -2   6       26.10       35.62      2.18 o 
   5  -2   6      160.36      175.75      8.95 o 
   6  -2   6       39.58       49.39      5.51 o 
   7  -2   6        0.28        0.00      2.19 o 
   8  -2   6        3.40        3.47      2.92 o 
   9  -2   6        0.33        1.18      2.79 o 
  -9  -1   6        9.75        9.82      3.62 o 
  -8  -1   6       23.67       23.08      4.99 o 
  -7  -1   6       55.78       29.45      4.83 o 
  -6  -1   6       11.99       17.41      1.95 o 
  -5  -1   6       10.49       10.31      1.45 o 
  -4  -1   6       98.49       76.00      2.51 o 
  -3  -1   6       32.05       27.11      1.36 o 
  -2  -1   6       18.42       24.23      1.02 o 
  -1  -1   6      904.57      883.50      5.62 o 
   0  -1   6       44.21       20.93      0.92 o 
   1  -1   6     1817.70     2007.01     17.63 o 
   2  -1   6        0.38        0.00      0.68 o 
   3  -1   6      465.34      426.35     14.56 o 
   4  -1   6       47.82       34.97      2.05 o 
   5  -1   6       27.51       47.97      3.11 o 
   6  -1   6       29.63       40.44      5.06 o 
   7  -1   6      100.70      100.08      8.51 o 
   8  -1   6       16.38       12.29      4.19 o 
   9  -1   6        0.59        2.66      2.44 o 
  -9   0   6        8.59        8.59      3.27 o 
  -8   0   6        5.35       10.57      3.51 o 
  -7   0   6       43.46       33.27      5.07 o 
  -6   0   6        1.56        0.00      1.53 o 
  -5   0   6       10.60       11.20      1.80 o 
  -4   0   6       47.89       67.01      2.49 o 
  -3   0   6      871.98      920.29      6.29 o 
  -2   0   6     1312.59     1239.43      6.65 o 
  -1   0   6      319.66      304.80      2.48 o 
   0   0   6     2922.88     2950.14     45.54 o 
   1   0   6      135.68      117.53      2.68 o 
   2   0   6      244.00      272.16      5.19 o 
   3   0   6       10.83       16.99      1.82 o 
   4   0   6       41.98       36.61      2.16 o 
   5   0   6        7.77        7.99      1.45 o 
   6   0   6       10.10       14.73      3.82 o 
   7   0   6       16.48       13.65      3.83 o 
   8   0   6        7.87       11.06      4.06 o 
  -9   1   6        3.28        2.43      2.02 o 
  -8   1   6        5.88        6.37      2.52 o 
  -7   1   6       97.42       90.88      4.08 o 
  -6   1   6      332.37      362.77      8.07 o 
  -5   1   6       51.88       54.31      3.17 o 
  -4   1   6       16.53       37.01      2.52 o 
  -3   1   6       26.14       27.83      1.23 o 
  -2   1   6        0.03        0.56      0.36 o 
  -1   1   6      248.93      244.54      3.90 o 
   0   1   6       57.12       45.04      1.64 o 
   1   1   6     2757.59     2828.11     30.12 o 
   2   1   6       57.73       47.89      2.78 o 
   3   1   6       96.41       75.88      3.38 o 
   4   1   6      182.19      196.66      4.74 o 
   5   1   6       16.16       16.72      1.54 o 
   6   1   6       29.46       23.44      2.80 o 
   7   1   6      105.44       86.68      8.45 o 
   8   1   6        0.80        3.27      3.23 o 
  -9   2   6        4.70        1.99      2.69 o 
  -8   2   6        3.39        4.50      2.65 o 
  -7   2   6      175.05      178.12      6.24 o 
  -6   2   6       29.63       36.85      2.93 o 
  -5   2   6       12.32        9.37      1.51 o 
  -4   2   6       30.73       14.27      1.76 o 
  -3   2   6       16.61       25.67      1.40 o 
  -2   2   6     2341.32     2466.97     18.70 o 
  -1   2   6     1115.99     1224.34     18.35 o 
   0   2   6      750.96      881.39     10.91 o 
   1   2   6      429.26      466.49      7.14 o 
   2   2   6       33.43       12.81      1.63 o 
   3   2   6        7.22        2.02      1.00 o 
   4   2   6      110.85       65.67      3.56 o 
   5   2   6        5.59        5.07      1.51 o 
   6   2   6       18.39       21.57      4.32 o 
   7   2   6       12.89       22.18      4.94 o 
   8   2   6       20.07       21.08      5.68 o 
  -9   3   6        3.13        2.95      2.58 o 
  -8   3   6       36.20       38.91      5.17 o 
  -7   3   6       26.33       35.30      3.02 o 
  -6   3   6       52.03       53.10      3.55 o 
  -5   3   6        1.55        5.13      1.42 o 
  -4   3   6      185.20      159.06      3.77 o 
  -3   3   6        0.77        0.98      0.64 o 
  -2   3   6       20.86       11.81      0.77 o 
  -1   3   6       23.52       27.42      1.81 o 
   0   3   6        1.74       11.14      0.98 o 
   1   3   6       58.54       46.89      2.19 o 
   2   3   6       92.18       54.50      3.01 o 
   3   3   6       21.93       13.15      2.70 o 
   4   3   6        1.06        0.00      1.15 o 
   5   3   6       35.41       32.83      2.93 o 
   6   3   6        0.31        1.92      3.06 o 
   7   3   6        6.84       11.55      3.75 o 
  -9   4   6        0.94        1.13      1.95 o 
  -8   4   6       15.58       14.26      2.26 o 
  -7   4   6      182.97      200.85      5.84 o 
  -6   4   6       87.75       95.63      3.86 o 
  -5   4   6        1.20        2.58      0.95 o 
  -4   4   6        8.90        8.88      1.32 o 
  -3   4   6       86.47      116.79      3.36 o 
  -2   4   6        0.68        1.09      0.99 o 
  -1   4   6        0.06        2.61      0.79 o 
   0   4   6       34.85       65.41      2.43 o 
   1   4   6       13.39        9.61      1.26 o 
   2   4   6      142.73      132.49      4.15 o 
   3   4   6      322.03      324.95      9.12 o 
   4   4   6        9.96       11.05      1.97 o 
   5   4   6        9.47        7.71      3.29 o 
   6   4   6        3.95       12.27      4.24 o 
   7   4   6        8.58        6.51      3.29 o 
  -9   5   6       37.17       13.66      4.71 o 
  -8   5   6       19.87       17.28      3.51 o 
  -7   5   6       16.00       20.14      2.01 o 
  -6   5   6       45.14       39.50      2.78 o 
  -5   5   6        0.17        0.14      1.37 o 
  -4   5   6       22.22       15.69      1.63 o 
  -3   5   6       32.01       64.37      3.42 o 
  -2   5   6       83.74      116.11      2.89 o 
  -1   5   6      486.79      470.64      7.33 o 
   0   5   6        4.70        3.37      0.90 o 
   1   5   6       76.09       57.10      2.73 o 
   2   5   6      275.00      285.23      8.43 o 
   3   5   6       48.07       57.33      4.18 o 
   4   5   6       38.18       42.28      5.55 o 
   5   5   6        4.07        0.21      2.79 o 
   6   5   6        1.30        0.00      3.86 o 
  -9   6   6        3.71        0.39      1.69 o 
  -8   6   6       17.12       13.36      2.94 o 
  -7   6   6        1.96        3.87      1.44 o 
  -6   6   6        7.50        4.81      2.13 o 
  -5   6   6       32.03       26.60      2.42 o 
  -4   6   6       10.07        3.63      1.66 o 
  -3   6   6      111.55      117.58      3.28 o 
  -2   6   6      234.10      310.65      5.10 o 
  -1   6   6      212.28      212.33      5.11 o 
   0   6   6      270.35      240.30      5.32 o 
   1   6   6       14.97       30.82      2.92 o 
   2   6   6        2.48        3.19      1.27 o 
   3   6   6        1.38        0.69      1.48 o 
   4   6   6        5.74        7.12      3.32 o 
   5   6   6       14.85       20.19      4.97 o 
  -8   7   6        5.23       10.32      3.37 o 
  -7   7   6        9.18        6.39      1.87 o 
  -6   7   6        8.22        5.52      1.27 o 
  -5   7   6        2.34        2.67      1.49 o 
  -4   7   6       11.78        8.20      1.42 o 
  -3   7   6      104.73       90.70      3.77 o 
  -2   7   6       74.50       84.71      3.62 o 
  -1   7   6       10.61       18.63      2.83 o 
   0   7   6      170.60      190.51     11.07 o 
   1   7   6       41.06       46.06      3.53 o 
   2   7   6        0.02        0.82      1.37 o 
   3   7   6        1.36        0.52      1.23 o 
   4   7   6       47.80       58.56      7.81 o 
  -8   8   6       12.71       14.49      3.68 o 
  -7   8   6        1.57        5.21      2.48 o 
  -6   8   6        6.00        7.39      2.04 o 
  -5   8   6       36.29       39.71      4.28 o 
  -4   8   6        0.15        1.13      2.19 o 
  -3   8   6        1.37        3.67      1.25 o 
  -2   8   6       22.58       19.65      1.98 o 
  -1   8   6       74.88       64.86      5.10 o 
   0   8   6        2.51        0.81      2.44 o 
   1   8   6       75.41       80.63      4.11 o 
   2   8   6        1.75        1.28      1.27 o 
   3   8   6        0.01        0.00      1.40 o 
   4   8   6        0.69        0.84      3.53 o 
  -7   9   6       16.65       13.74      2.93 o 
  -6   9   6       13.69       11.42      2.53 o 
  -5   9   6        0.02        0.00      1.80 o 
  -4   9   6       32.92       40.50      4.44 o 
  -3   9   6       88.24       89.83      6.26 o 
  -2   9   6        2.72        5.84      2.58 o 
  -1   9   6        1.07        2.02      2.71 o 
   0   9   6       15.62       13.62      2.70 o 
   1   9   6        2.24        0.29      4.05 o 
   2   9   6        0.01        0.00      6.26 o 
  -6  10   6        1.13        0.00      3.12 o 
  -5  10   6        0.83        0.42      2.06 o 
  -4  10   6        4.77        4.68      2.19 o 
  -3  10   6        2.62        7.15      2.65 o 
  -2  10   6        5.89        8.26      3.77 o 
  -1  10   6        0.65        2.70      1.99 o 
   0  10   6        0.66        3.89      1.76 o 
   1  10   6        9.54       11.23      2.85 o 
  -1 -12   7       23.61       17.80      6.31 o 
   0 -12   7        0.48        1.87      1.99 o 
   1 -12   7        2.05        6.40      2.38 o 
   2 -12   7        5.53        6.28      2.29 o 
   3 -12   7        4.86        4.92      2.17 o 
   4 -12   7        5.07        5.35      4.64 o 
   5 -12   7        7.81        3.51      3.42 o 
  -3 -11   7       15.78       12.98      3.44 o 
  -2 -11   7        4.81        1.25      2.90 o 
  -1 -11   7       14.97       24.15      5.22 o 
   0 -11   7        0.29        2.82      1.95 o 
   1 -11   7        0.01        3.58      4.36 o 
   2 -11   7        2.63        1.16      1.75 o 
   3 -11   7        6.29        7.93      2.12 o 
   4 -11   7       34.49       31.37      3.85 o 
   5 -11   7        0.01        2.04      1.98 o 
   6 -11   7        0.04        0.00      1.73 o 
  -4 -10   7        0.65        0.00      2.54 o 
  -3 -10   7       56.71       59.54      6.75 o 
  -2 -10   7       16.68       22.05      2.91 o 
  -1 -10   7       30.45       20.90      2.79 o 
   0 -10   7       78.69       84.68      3.96 o 
   1 -10   7       20.07       19.84      2.94 o 
   2 -10   7       11.45       10.27      2.14 o 
   3 -10   7        7.81        8.18      2.14 o 
   4 -10   7        3.11        1.07      1.62 o 
   5 -10   7       17.34       19.31      4.66 o 
   6 -10   7       16.89       18.08      4.55 o 
   7 -10   7        2.00        3.62      3.19 o 
  -5  -9   7        0.55        1.89      2.85 o 
  -4  -9   7       24.04       27.20      5.14 o 
  -3  -9   7        2.09        4.34      2.23 o 
  -2  -9   7        9.02       10.82      2.02 o 
  -1  -9   7        1.41        4.93      1.56 o 
   0  -9   7        1.66        1.74      1.25 o 
   1  -9   7        0.23        0.95      0.76 o 
   2  -9   7      125.53      121.26      6.01 o 
   3  -9   7        6.02        6.24      1.83 o 
   4  -9   7      260.30      281.96      9.42 o 
   5  -9   7       14.24       23.31      4.39 o 
   6  -9   7        3.95        0.00      2.85 o 
   7  -9   7        2.98        3.95      2.67 o 
  -6  -8   7        1.35        1.80      2.85 o 
  -5  -8   7        4.30       10.58      3.75 o 
  -4  -8   7       21.98       25.98      4.75 o 
  -3  -8   7       14.79       10.73      2.40 o 
  -2  -8   7        2.81        1.11      1.45 o 
  -1  -8   7        2.19        2.27      1.45 o 
   0  -8   7      142.75      145.45      4.21 o 
   1  -8   7        1.12        0.54      0.76 o 
   2  -8   7        0.06        1.39      0.59 o 
   3  -8   7      224.67      218.35      7.63 o 
   4  -8   7      440.23      426.07     21.82 o 
   5  -8   7       13.04       18.53      2.23 o 
   6  -8   7        9.05        7.95      1.85 o 
   7  -8   7        1.10        0.00      2.12 o 
   8  -8   7        8.44       11.68      4.16 o 
  -7  -7   7       20.29       31.48      6.19 o 
  -6  -7   7        3.89        6.49      3.53 o 
  -5  -7   7        4.09        9.37      3.74 o 
  -4  -7   7       91.03      117.88      8.99 o 
  -3  -7   7       19.39       18.45      2.61 o 
  -2  -7   7      281.36      270.16     11.92 o 
  -1  -7   7       99.88      120.96     10.19 o 
   0  -7   7       25.92       38.46      2.26 o 
   1  -7   7       11.04       12.92      0.96 o 
   2  -7   7      121.94      104.54      2.89 o 
   3  -7   7        7.15        3.15      1.38 o 
   4  -7   7       48.39       61.80      4.06 o 
   5  -7   7        0.57        0.01      1.20 o 
   6  -7   7        0.15        1.67      1.42 o 
   7  -7   7       21.27       30.68      3.48 o 
   8  -7   7        1.16        3.33      2.00 o 
  -7  -6   7        0.82        4.01      3.57 o 
  -6  -6   7        4.16        9.13      3.52 o 
  -5  -6   7       59.06       74.39      7.63 o 
  -4  -6   7        1.46        1.00      2.01 o 
  -3  -6   7       88.51       79.57      9.96 o 
  -2  -6   7        5.02        4.67      1.44 o 
  -1  -6   7       73.74       86.77      4.30 o 
   0  -6   7       30.12       35.46      1.99 o 
   1  -6   7        0.01        1.57      0.49 o 
   2  -6   7        0.06        3.98      0.78 o 
   3  -6   7       38.25       37.91      1.57 o 
   4  -6   7        0.13        0.47      0.65 o 
   5  -6   7        0.77        2.66      1.03 o 
   6  -6   7       26.14       47.01      3.91 o 
   7  -6   7        0.46        4.88      3.58 o 
   8  -6   7        6.41        5.54      3.45 o 
  -8  -5   7        0.85        0.00      2.98 o 
  -7  -5   7        0.00        0.00      3.29 o 
  -6  -5   7       26.63       39.05      6.05 o 
  -5  -5   7       14.30        8.09      3.01 o 
  -4  -5   7      431.11      405.63      8.38 o 
  -3  -5   7      468.66      503.58      8.16 o 
  -2  -5   7       37.61       42.58      2.45 o 
  -1  -5   7       81.44       87.01      3.52 o 
   0  -5   7      205.35      212.48      4.55 o 
   1  -5   7       43.63       41.33      1.64 o 
   2  -5   7      207.42      209.29      4.07 o 
   3  -5   7       40.21       43.01      1.78 o 
   4  -5   7       10.78       16.54      1.56 o 
   5  -5   7       13.09       21.70      3.42 o 
   6  -5   7        3.00        4.21      1.50 o 
   7  -5   7        6.52        9.60      2.13 o 
   8  -5   7        2.58        3.70      3.33 o 
  -8  -4   7       10.72       21.75      5.52 o 
  -7  -4   7       16.25       18.44      4.64 o 
  -6  -4   7      105.33      102.79      8.89 o 
  -5  -4   7      289.85      274.73     13.39 o 
  -4  -4   7       25.55       25.75      2.11 o 
  -3  -4   7       88.57       98.31      4.08 o 
  -2  -4   7      151.65      185.94      4.63 o 
  -1  -4   7      201.42      206.52      4.02 o 
   0  -4   7      211.91      196.41      3.39 o 
   1  -4   7       96.88       77.43      1.88 o 
   2  -4   7      243.19      221.52      3.67 o 
   3  -4   7       25.04       34.99      2.05 o 
   4  -4   7        0.70        5.64      1.67 o 
   5  -4   7        9.81        3.13      1.27 o 
   6  -4   7        1.96        1.06      1.36 o 
   7  -4   7       62.41       57.54      4.55 o 
   8  -4   7       11.09       17.19      2.70 o 
   9  -4   7        2.95        0.00      2.79 o 
  -8  -3   7       42.49       34.84      6.04 o 
  -7  -3   7        1.44        0.58      2.75 o 
  -6  -3   7       30.68       17.20      3.71 o 
  -5  -3   7       28.55       29.47      2.04 o 
  -4  -3   7       85.70       94.68      3.84 o 
  -3  -3   7        0.32        0.00      0.75 o 
  -2  -3   7       50.80       55.76      1.92 o 
  -1  -3   7       22.10       37.35      1.40 o 
   0  -3   7     4002.51     4060.23     26.35 o 
   1  -3   7        3.76        6.99      0.72 o 
   2  -3   7      181.81      229.08      3.51 o 
   3  -3   7       32.27       30.83      1.96 o 
   4  -3   7      693.75      685.14     18.46 o 
   5  -3   7       10.05       10.66      2.64 o 
   6  -3   7        6.69        1.61      2.38 o 
   7  -3   7        0.40        0.00      2.20 o 
   8  -3   7      112.79      110.61      6.60 o 
   9  -3   7        0.25        5.75      2.20 o 
  -9  -2   7        0.78        1.31      3.03 o 
  -8  -2   7        6.25       10.17      3.84 o 
  -7  -2   7       50.57       52.23      6.55 o 
  -6  -2   7       13.17        9.40      3.25 o 
  -5  -2   7       57.35       61.92      2.30 o 
  -4  -2   7        6.58        6.75      1.00 o 
  -3  -2   7      400.18      447.90      5.76 o 
  -2  -2   7     1828.83     2106.70     17.88 o 
  -1  -2   7      463.26      524.52      4.28 o 
   0  -2   7        9.22        2.04      0.54 o 
   1  -2   7      143.56      173.50      2.91 o 
   2  -2   7        1.53        0.90      0.81 o 
   3  -2   7       14.58       26.10      1.95 o 
   4  -2   7        0.85        4.09      1.89 o 
   5  -2   7       40.42       52.05      3.83 o 
   6  -2   7        0.89        7.28      2.60 o 
   7  -2   7        1.34        0.00      2.84 o 
   8  -2   7        5.70        9.67      3.70 o 
   9  -2   7        1.19        8.94      3.80 o 
  -9  -1   7        3.79        6.51      3.43 o 
  -8  -1   7        0.29        0.00      2.83 o 
  -7  -1   7        2.43        2.25      1.97 o 
  -6  -1   7      124.18      108.25      3.98 o 
  -5  -1   7        2.40        0.69      1.56 o 
  -4  -1   7      176.30      190.88      4.32 o 
  -3  -1   7      669.82      611.39      7.89 o 
  -2  -1   7        6.35        0.75      0.47 o 
  -1  -1   7       91.24      126.21      1.86 o 
   0  -1   7      298.32      243.50      2.89 o 
   1  -1   7      211.43      196.14      3.34 o 
   2  -1   7      249.27      249.50      4.48 o 
   3  -1   7      421.12      528.64      7.75 o 
   4  -1   7        3.80       15.56      2.73 o 
   5  -1   7        5.92        2.54      1.32 o 
   6  -1   7        0.18        0.13      2.09 o 
   7  -1   7        2.92        0.00      2.51 o 
   8  -1   7       52.14       50.70      6.72 o 
  -9   0   7       32.73       40.06      6.45 o 
  -8   0   7        6.44        5.75      3.23 o 
  -7   0   7        0.17        0.00      2.42 o 
  -6   0   7       66.61       84.81      3.92 o 
  -5   0   7       41.81       45.85      3.69 o 
  -4   0   7        0.05        0.05      0.61 o 
  -3   0   7       10.64       14.86      1.22 o 
  -2   0   7        1.22        1.48      0.44 o 
  -1   0   7     1797.11     2049.29     12.50 o 
   0   0   7      225.92      147.76      2.84 o 
   1   0   7      550.80      514.84      8.40 o 
   2   0   7        5.17       11.74      1.35 o 
   3   0   7        6.93       28.62      2.27 o 
   4   0   7      110.06       97.68      5.95 o 
   5   0   7       26.85       22.83      2.51 o 
   6   0   7       12.16       14.05      3.65 o 
   7   0   7        0.26        0.00      2.62 o 
   8   0   7        3.66        9.89      4.19 o 
  -9   1   7       14.24       13.28      3.97 o 
  -8   1   7       68.10       74.02      7.68 o 
  -7   1   7        3.73        2.05      2.44 o 
  -6   1   7      246.81      247.76      7.11 o 
  -5   1   7        0.98        0.85      0.96 o 
  -4   1   7       30.31       51.94      2.48 o 
  -3   1   7       19.55       11.59      0.77 o 
  -2   1   7      326.85      373.58      4.39 o 
  -1   1   7     1006.75      986.69      7.48 o 
   0   1   7     2960.78     3138.54     31.56 o 
   1   1   7      733.98      698.11      8.86 o 
   2   1   7      398.93      401.95      8.72 o 
   3   1   7        2.71        6.71      2.12 o 
   4   1   7      220.05      206.62      8.53 o 
   5   1   7       62.04       87.06      7.07 o 
   6   1   7      133.12      125.24      9.97 o 
   7   1   7        3.75        9.79      4.09 o 
   8   1   7        2.29        9.24      4.12 o 
  -9   2   7        0.62        0.00      2.45 o 
  -8   2   7        0.05        0.00      2.59 o 
  -7   2   7       84.52       96.78      4.94 o 
  -6   2   7      416.69      448.05     10.02 o 
  -5   2   7      162.75      157.92      5.85 o 
  -4   2   7        0.68        4.31      1.77 o 
  -3   2   7      175.76      213.99      6.31 o 
  -2   2   7       23.90       27.22      2.31 o 
  -1   2   7      391.01      343.20      6.01 o 
   0   2   7      797.22      721.16     21.89 o 
   1   2   7       88.21       87.84      4.25 o 
   2   2   7       15.72       41.73      3.09 o 
   3   2   7       28.74       21.39      3.12 o 
   4   2   7      217.80      261.60      7.95 o 
   5   2   7        8.30       12.71      2.04 o 
   6   2   7        0.66        0.00      2.77 o 
   7   2   7        4.62        2.82      3.21 o 
  -9   3   7        0.04        0.00      2.12 o 
  -8   3   7       97.92       94.56      8.13 o 
  -7   3   7        0.03        2.73      1.51 o 
  -6   3   7        1.76        1.60      1.23 o 
  -5   3   7       63.79       55.70      3.78 o 
  -4   3   7       49.86       64.64      2.79 o 
  -3   3   7       53.42       50.58      2.04 o 
  -2   3   7       55.79       66.16      2.89 o 
  -1   3   7       12.11       21.89      1.71 o 
   0   3   7       21.61       11.74      0.96 o 
   1   3   7       27.85       29.61      1.90 o 
   2   3   7      201.17      243.42      5.51 o 
   3   3   7       80.62       61.18      5.33 o 
   4   3   7        1.63        5.54      1.71 o 
   5   3   7       37.52       26.58      2.93 o 
   6   3   7       10.04       13.98      4.50 o 
   7   3   7        3.38        1.56      2.52 o 
  -9   4   7        0.14        0.00      1.85 o 
  -8   4   7        7.44        8.05      4.37 o 
  -7   4   7      239.81      213.75      6.17 o 
  -6   4   7        0.00        0.00      0.80 o 
  -5   4   7        6.81       14.78      1.69 o 
  -4   4   7       99.17       97.99      3.45 o 
  -3   4   7        3.95       13.84      1.30 o 
  -2   4   7       15.99       17.62      1.76 o 
  -1   4   7      342.06      445.65     10.64 o 
   0   4   7      173.27      160.46      3.76 o 
   1   4   7       19.21       18.83      1.61 o 
   2   4   7       56.57       53.02      3.84 o 
   3   4   7      175.81      194.05      9.66 o 
   4   4   7        7.67        4.54      1.67 o 
   5   4   7        1.56        2.44      3.44 o 
   6   4   7        5.84        7.82      4.04 o 
  -9   5   7        3.20        0.66      2.75 o 
  -8   5   7       27.41       30.83      2.78 o 
  -7   5   7        3.03        1.38      2.71 o 
  -6   5   7       31.53       33.24      2.51 o 
  -5   5   7       35.10       38.20      2.51 o 
  -4   5   7        0.22        3.03      0.91 o 
  -3   5   7       10.34       18.83      1.58 o 
  -2   5   7      135.25      128.39      2.82 o 
  -1   5   7        2.93        7.19      0.93 o 
   0   5   7      358.38      366.08      7.21 o 
   1   5   7       34.44       20.67      1.82 o 
   2   5   7        8.50       11.42      2.18 o 
   3   5   7        3.70        7.51      1.67 o 
   4   5   7        1.00        2.21      1.40 o 
   5   5   7        1.18        4.17      3.20 o 
   6   5   7        3.82        1.07      2.80 o 
  -8   6   7        6.99        4.34      2.02 o 
  -7   6   7        1.88        1.77      1.20 o 
  -6   6   7        7.52       11.32      1.65 o 
  -5   6   7        6.60        4.54      1.42 o 
  -4   6   7       32.02       36.94      4.05 o 
  -3   6   7      203.29      231.71      5.22 o 
  -2   6   7       24.68       25.29      1.77 o 
  -1   6   7      262.63      222.33      8.27 o 
   0   6   7        7.56       13.43      3.22 o 
   1   6   7        4.64        0.00      1.35 o 
   2   6   7       38.10       49.97      3.99 o 
   3   6   7        0.36        1.82      1.23 o 
   4   6   7        0.16        0.00      2.98 o 
   5   6   7        6.57        5.42      3.38 o 
  -8   7   7       13.82       14.00      3.50 o 
  -7   7   7        4.72        3.28      5.49 o 
  -6   7   7       69.74       69.34      5.39 o 
  -5   7   7      105.88      107.18      6.51 o 
  -4   7   7       45.55       43.99      4.23 o 
  -3   7   7        7.50        5.36      1.13 o 
  -2   7   7      529.71      604.61     14.59 o 
  -1   7   7       58.93       70.31      5.09 o 
   0   7   7       26.01       21.95      4.22 o 
   1   7   7      100.37      102.66      5.41 o 
   2   7   7        9.89        9.40      2.97 o 
   3   7   7       10.03       10.70      1.97 o 
   4   7   7       21.33       24.91      3.84 o 
  -7   8   7        0.69        1.39      1.83 o 
  -6   8   7       11.25       12.73      3.19 o 
  -5   8   7        0.01        0.00      2.09 o 
  -4   8   7        4.94        2.28      1.79 o 
  -3   8   7       56.98       65.97      5.48 o 
  -2   8   7        4.20        4.91      1.90 o 
  -1   8   7       15.73       12.23      2.65 o 
   0   8   7        1.57        0.00      2.81 o 
   1   8   7       27.77       21.41      3.18 o 
   2   8   7        0.63        0.00      1.85 o 
   3   8   7        0.04        0.73      2.12 o 
  -7   9   7       10.68        9.77      3.86 o 
  -6   9   7        0.00        0.00      1.87 o 
  -5   9   7       14.67       19.04      3.45 o 
  -4   9   7        2.18        1.66      3.26 o 
  -3   9   7       23.72       30.05      4.07 o 
  -2   9   7       53.72       53.45      4.94 o 
  -1   9   7        2.80        1.62      1.74 o 
   0   9   7        2.80        0.85      1.29 o 
   1   9   7        4.32        7.39      2.33 o 
   2   9   7        0.54        3.89      2.13 o 
  -4  10   7       16.01       18.80      5.32 o 
  -3  10   7       14.18       24.82      3.75 o 
  -2  10   7        1.37        2.49      2.46 o 
  -1  10   7       10.74       12.55      4.85 o 
   0  10   7        0.29        0.00      2.80 o 
  -1 -12   8       11.95       18.16      5.01 o 
   0 -12   8        3.16        5.72      2.30 o 
   1 -12   8        9.79        8.73      2.44 o 
   2 -12   8        3.17        6.05      2.04 o 
   3 -12   8        0.05        0.00      4.76 o 
   4 -12   8       17.73       22.11      3.53 o 
   5 -12   8        0.26        2.65      1.94 o 
  -3 -11   8        5.07        2.92      2.60 o 
  -2 -11   8        8.26        9.60      3.61 o 
  -1 -11   8        2.15        3.32      3.12 o 
   0 -11   8        0.20        1.99      1.80 o 
   1 -11   8        0.00        0.00      1.86 o 
   2 -11   8        4.56        4.34      1.86 o 
   3 -11   8        0.16        0.94      1.48 o 
   4 -11   8       18.04       23.14      3.29 o 
   5 -11   8       16.28       13.85      2.80 o 
   6 -11   8        0.22        0.00      2.96 o 
  -4 -10   8        3.60        0.00      2.21 o 
  -3 -10   8        3.10        0.36      1.54 o 
  -2 -10   8       23.05       14.37      2.70 o 
  -1 -10   8        0.77        5.89      1.82 o 
   0 -10   8       18.85       15.62      2.57 o 
   1 -10   8       23.54       17.58      2.67 o 
   2 -10   8        5.98        6.68      2.62 o 
   3 -10   8       12.65        9.01      2.38 o 
   4 -10   8       54.08       49.02      4.29 o 
   5 -10   8       52.66       56.08      4.79 o 
   6 -10   8        3.31        7.84      3.09 o 
   7 -10   8        3.77        6.64      3.87 o 
  -5  -9   8        4.02        3.54      2.99 o 
  -4  -9   8        1.88        3.36      2.69 o 
  -3  -9   8       12.68       11.09      2.65 o 
  -2  -9   8        0.07        0.00      1.45 o 
  -1  -9   8        0.01        0.00      1.82 o 
   0  -9   8       86.66       83.24      3.72 o 
   1  -9   8        8.26       11.28      1.85 o 
   2  -9   8       23.96       24.17      3.80 o 
   3  -9   8       13.84        8.40      1.82 o 
   4  -9   8       46.23       46.67      4.04 o 
   5  -9   8       20.19       11.92      3.50 o 
   6  -9   8        2.91        1.45      2.31 o 
   7  -9   8        5.69        5.90      3.48 o 
  -6  -8   8        2.83        5.81      3.34 o 
  -5  -8   8        3.26        6.06      2.85 o 
  -4  -8   8       48.95       40.61      5.78 o 
  -3  -8   8       22.04       20.86      2.83 o 
  -2  -8   8       64.75       64.33      4.55 o 
  -1  -8   8        0.59        5.17      1.67 o 
   0  -8   8        9.95        4.02      1.33 o 
   1  -8   8       48.27       54.70      1.87 o 
   2  -8   8      129.70      135.47      5.79 o 
   3  -8   8        2.69        4.30      1.71 o 
   4  -8   8      222.22      262.86      8.66 o 
   5  -8   8        1.13        0.00      2.82 o 
   6  -8   8        1.74        1.12      1.99 o 
   7  -8   8        4.06        5.78      3.00 o 
   8  -8   8        1.21        0.00      2.91 o 
  -6  -7   8        1.15        5.86      3.18 o 
  -5  -7   8        0.11        6.04      3.11 o 
  -4  -7   8        4.61        5.01      2.68 o 
  -3  -7   8      255.84      246.12      8.80 o 
  -2  -7   8      493.38      537.67     19.45 o 
  -1  -7   8        6.98        4.91      1.35 o 
   0  -7   8       58.40       66.99      2.85 o 
   1  -7   8       42.21       45.38      1.68 o 
   2  -7   8       46.70       62.17      2.65 o 
   3  -7   8       78.92       87.74      3.71 o 
   4  -7   8        1.08        1.14      0.55 o 
   5  -7   8        6.37        2.30      2.65 o 
   6  -7   8        0.00        1.87      1.66 o 
   7  -7   8        6.91        6.54      2.00 o 
   8  -7   8        0.98        0.33      1.94 o 
  -7  -6   8        0.29        0.00      2.41 o 
  -6  -6   8        1.80        7.25      3.59 o 
  -5  -6   8       15.95        7.95      3.33 o 
  -4  -6   8       50.45       46.82      5.64 o 
  -3  -6   8      104.86       81.28      4.94 o 
  -2  -6   8       84.42      110.98      5.31 o 
  -1  -6   8      207.33      179.05      6.34 o 
   0  -6   8        1.27        0.27      0.76 o 
   1  -6   8       33.10       25.44      1.45 o 
   2  -6   8       48.15       68.05      3.26 o 
   3  -6   8        0.08        0.14      0.94 o 
   4  -6   8       57.41       61.65      2.14 o 
   5  -6   8        0.14        0.77      1.29 o 
   6  -6   8       22.65       21.60      3.03 o 
   7  -6   8        0.13        0.59      1.59 o 
   8  -6   8       31.37       33.98      6.78 o 
  -7  -5   8        1.56        0.00      2.17 o 
  -6  -5   8        1.29        1.38      2.75 o 
  -5  -5   8       16.22       28.76      4.86 o 
  -4  -5   8      262.64      263.42      6.94 o 
  -3  -5   8      172.98      206.92      7.33 o 
  -2  -5   8        0.14        0.38      1.18 o 
  -1  -5   8        0.59        0.00      1.17 o 
   0  -5   8      415.12      429.73      6.22 o 
   1  -5   8       12.95       14.32      1.05 o 
   2  -5   8        1.07        0.24      0.74 o 
   3  -5   8        0.00        0.00      0.90 o 
   4  -5   8       38.62       38.42      3.27 o 
   5  -5   8       51.69       41.28      2.71 o 
   6  -5   8       15.49       13.80      2.21 o 
   7  -5   8        0.78        2.31      1.44 o 
   8  -5   8        0.03        0.29      2.89 o 
  -8  -4   8       17.38       12.02      3.74 o 
  -7  -4   8        0.73        4.82      3.67 o 
  -6  -4   8      134.76      131.87     10.01 o 
  -5  -4   8        4.10        3.13      2.37 o 
  -4  -4   8        7.36        7.86      1.42 o 
  -3  -4   8       53.51       67.47      3.02 o 
  -2  -4   8      131.75      108.69      3.73 o 
  -1  -4   8       40.04       35.44      1.87 o 
   0  -4   8       58.55       46.13      1.46 o 
   1  -4   8       25.52       15.69      1.39 o 
   2  -4   8       27.90       18.66      1.31 o 
   3  -4   8       22.49       25.75      1.85 o 
   4  -4   8        0.33        0.03      1.00 o 
   5  -4   8       10.24       16.39      2.02 o 
   6  -4   8        8.39        5.11      1.67 o 
   7  -4   8       23.31       36.01      3.64 o 
   8  -4   8       26.43       29.52      3.47 o 
  -8  -3   8        0.36        0.24      3.04 o 
  -7  -3   8        1.35        0.00      2.92 o 
  -6  -3   8       27.31       28.11      4.81 o 
  -5  -3   8       61.99       54.02      2.99 o 
  -4  -3   8       10.08       15.44      1.38 o 
  -3  -3   8        1.04        0.07      0.87 o 
  -2  -3   8      184.42      186.49      3.53 o 
  -1  -3   8        8.63        3.10      0.62 o 
   0  -3   8       16.32       21.48      1.40 o 
   1  -3   8        2.63        1.61      0.63 o 
   2  -3   8        0.06        1.48      1.06 o 
   3  -3   8      127.29      129.49      3.42 o 
   4  -3   8      230.20      285.55      8.60 o 
   5  -3   8       26.03       14.77      3.31 o 
   6  -3   8        4.28        6.97      2.10 o 
   7  -3   8        0.30        0.00      1.63 o 
   8  -3   8        5.52        1.35      1.55 o 
  -9  -2   8       13.33       20.05      4.99 o 
  -8  -2   8        1.00        0.75      2.27 o 
  -7  -2   8       14.74       14.95      3.93 o 
  -6  -2   8       27.13       42.94      2.68 o 
  -5  -2   8      132.02      100.91      3.22 o 
  -4  -2   8       89.28      101.10      3.34 o 
  -3  -2   8      226.99      228.07      4.55 o 
  -2  -2   8      638.07      559.63      5.07 o 
  -1  -2   8        0.85        0.91      0.32 o 
   0  -2   8      863.18      754.55      5.94 o 
   1  -2   8      155.81      120.92      2.49 o 
   2  -2   8       90.66       88.60      3.35 o 
   3  -2   8       23.03       19.25      1.83 o 
   4  -2   8       29.48       52.69      3.32 o 
   5  -2   8       13.81       16.36      2.51 o 
   6  -2   8        0.80        0.00      1.47 o 
   7  -2   8        0.04        0.00      1.94 o 
   8  -2   8        4.44        6.87      2.49 o 
  -9  -1   8       10.60       15.94      4.42 o 
  -8  -1   8        2.07        1.93      2.73 o 
  -7  -1   8        1.93        2.73      2.64 o 
  -6  -1   8        0.64        2.37      4.22 o 
  -5  -1   8       52.52       46.68      2.35 o 
  -4  -1   8        4.05        3.52      0.95 o 
  -3  -1   8       75.96      105.91      2.55 o 
  -2  -1   8      118.82      131.69      2.33 o 
  -1  -1   8      235.99      189.29      3.03 o 
   0  -1   8       79.05       43.78      1.13 o 
   1  -1   8      127.21      178.89      4.33 o 
   2  -1   8      472.17      611.41      8.57 o 
   3  -1   8        4.09       13.93      1.92 o 
   4  -1   8       16.83       14.21      2.72 o 
   5  -1   8       51.23       46.08      3.46 o 
   6  -1   8        4.22        7.77      3.45 o 
   7  -1   8      124.16      120.55      9.48 o 
   8  -1   8       53.23       45.37      6.39 o 
  -9   0   8        4.88        6.21      3.66 o 
  -8   0   8        0.33        1.45      2.31 o 
  -7   0   8       16.37       10.01      1.55 o 
  -6   0   8      111.76       93.98      4.34 o 
  -5   0   8      151.66      143.23      4.10 o 
  -4   0   8       40.56       64.39      2.38 o 
  -3   0   8      163.38      222.76      3.66 o 
  -2   0   8      484.90      455.87      4.26 o 
  -1   0   8       50.05       38.03      1.10 o 
   0   0   8      928.60     1076.28     10.25 o 
   1   0   8      571.46      436.12      7.91 o 
   2   0   8        2.25        1.49      0.90 o 
   3   0   8       21.27       42.19      3.28 o 
   4   0   8       40.50       54.69      4.77 o 
   5   0   8        1.12        0.38      1.28 o 
   6   0   8       16.41       13.41      2.04 o 
   7   0   8       49.49       67.31      7.61 o 
   8   0   8        6.07        8.29      3.93 o 
  -9   1   8        3.26        4.02      2.97 o 
  -8   1   8        8.53        8.65      3.23 o 
  -7   1   8       33.35       21.14      3.06 o 
  -6   1   8       49.17       45.89      5.99 o 
  -5   1   8      110.37      123.70      5.25 o 
  -4   1   8      201.39      219.35      7.30 o 
  -3   1   8      462.33      472.35      5.19 o 
  -2   1   8       44.61       33.75      2.08 o 
  -1   1   8       27.94       35.68      2.41 o 
   0   1   8       86.23       44.65      1.86 o 
   1   1   8      592.77      515.26      7.02 o 
   2   1   8       15.50        9.94      2.19 o 
   3   1   8        2.37        6.21      1.82 o 
   4   1   8        3.27        0.00      1.64 o 
   5   1   8       45.35       64.65      4.11 o 
   6   1   8        4.41        6.78      3.50 o 
   7   1   8       15.79       25.74      5.15 o 
   8   1   8        3.75        5.52      3.70 o 
  -9   2   8        4.31        5.69      3.17 o 
  -8   2   8        5.85        6.43      3.01 o 
  -7   2   8       17.71       11.19      1.68 o 
  -6   2   8      530.42      533.83     11.37 o 
  -5   2   8        2.01        2.43      1.83 o 
  -4   2   8        0.60        2.67      1.60 o 
  -3   2   8      125.77      138.72      3.24 o 
  -2   2   8      242.05      308.05      7.60 o 
  -1   2   8        0.18        0.74      1.10 o 
   0   2   8      715.69      892.72      8.66 o 
   1   2   8       66.05       84.91      4.39 o 
   2   2   8       36.07       31.68      2.97 o 
   3   2   8      160.24      156.11      6.22 o 
   4   2   8      358.34      327.26     11.75 o 
   5   2   8       52.37       56.10      4.07 o 
   6   2   8        9.73       18.26      4.82 o 
   7   2   8        8.48        9.28      4.12 o 
  -9   3   8        0.00        3.09      3.06 o 
  -8   3   8       50.11       56.27      6.46 o 
  -7   3   8        2.72        1.25      2.45 o 
  -6   3   8        5.28        6.15      3.02 o 
  -5   3   8        0.28        0.00      1.94 o 
  -4   3   8       60.47       57.72      2.53 o 
  -3   3   8       60.89       99.52      2.25 o 
  -2   3   8       46.94       48.31      3.35 o 
  -1   3   8      157.91      142.52      5.54 o 
   0   3   8       14.34       27.95      1.46 o 
   1   3   8        2.01        0.03      0.93 o 
   2   3   8        0.49        0.76      0.92 o 
   3   3   8      154.95      146.00      6.32 o 
   4   3   8       38.13       26.17      3.01 o 
   5   3   8        2.61        6.17      1.92 o 
   6   3   8        0.83        4.05      3.60 o 
   7   3   8        1.06        4.32      3.72 o 
  -9   4   8        5.21        4.99      6.77 o 
  -8   4   8        0.04        1.99      1.03 o 
  -7   4   8       47.89       52.45      3.16 o 
  -6   4   8       14.25       25.08      2.79 o 
  -5   4   8        5.67       13.78      3.68 o 
  -4   4   8       65.32       70.35      2.91 o 
  -3   4   8       46.37       28.42      2.85 o 
  -2   4   8        1.61        0.61      1.36 o 
  -1   4   8       14.58       17.10      2.36 o 
   0   4   8       17.26       27.49      1.73 o 
   1   4   8       34.61       17.02      1.58 o 
   2   4   8        0.10        3.49      1.64 o 
   3   4   8        0.33        5.04      1.87 o 
   4   4   8       18.97       20.26      2.88 o 
   5   4   8        2.14        4.90      3.11 o 
   6   4   8        1.74        2.53      3.15 o 
  -8   5   8        3.15        3.89      2.35 o 
  -7   5   8       24.91       23.93      2.71 o 
  -6   5   8        7.20        8.63      2.62 o 
  -5   5   8        8.73       17.83      1.95 o 
  -4   5   8       31.67       24.87      3.04 o 
  -3   5   8      218.65      208.33      3.75 o 
  -2   5   8      151.47      129.70      6.17 o 
  -1   5   8      301.94      311.24      7.85 o 
   0   5   8        5.90        8.10      1.22 o 
   1   5   8        6.77       17.83      6.69 o 
   2   5   8      148.48      119.51      5.93 o 
   3   5   8       15.30       22.49      2.44 o 
   4   5   8        8.39        5.54      1.86 o 
   5   5   8       29.15       30.38      5.72 o 
  -8   6   8       11.36        7.33      2.62 o 
  -7   6   8       20.73       34.65      5.34 o 
  -6   6   8        1.95        4.15      2.08 o 
  -5   6   8      210.90      197.02      8.36 o 
  -4   6   8      113.99      113.58      6.25 o 
  -3   6   8        6.13       15.44      2.50 o 
  -2   6   8      212.92      180.24      7.72 o 
  -1   6   8       16.40       26.39      3.18 o 
   0   6   8      166.27      179.30     10.74 o 
   1   6   8       14.80        9.10      1.95 o 
   2   6   8       68.03       52.76      4.21 o 
   3   6   8       10.80        9.64      1.83 o 
   4   6   8        0.67        4.99      3.66 o 
   5   6   8        5.73        3.04      3.31 o 
  -8   7   8        7.19        8.03      3.03 o 
  -7   7   8        3.25        4.62      5.01 o 
  -6   7   8       80.17       85.77      5.98 o 
  -5   7   8        0.60        0.00      1.65 o 
  -4   7   8       26.57       21.13      3.11 o 
  -3   7   8       68.34       75.52      5.39 o 
  -2   7   8       39.38       37.13      3.95 o 
  -1   7   8       24.85       23.95      3.17 o 
   0   7   8        0.00        0.00      2.36 o 
   1   7   8        9.94        6.25      4.02 o 
   2   7   8        3.37        2.96      1.93 o 
   3   7   8        1.88        1.30      1.57 o 
   4   7   8        8.70       13.41      3.18 o 
  -7   8   8        4.29        6.59      2.58 o 
  -6   8   8        2.59        6.76      2.79 o 
  -5   8   8       29.26       30.28      3.91 o 
  -4   8   8        0.00        0.00      1.99 o 
  -3   8   8       45.84       53.30      4.94 o 
  -2   8   8        5.33        4.11      1.89 o 
  -1   8   8        0.04        1.33      1.70 o 
   0   8   8       27.71       31.41      5.52 o 
   1   8   8        1.16        2.84      1.64 o 
   2   8   8       19.18       22.26      3.30 o 
   3   8   8        0.26        0.00      3.16 o 
  -6   9   8       43.89       50.21      5.20 o 
  -5   9   8       28.69       35.87      4.49 o 
  -4   9   8        5.25        4.41      2.67 o 
  -3   9   8        7.94        6.53      2.41 o 
  -2   9   8       63.10       60.86      5.66 o 
  -1   9   8       15.70       16.51      3.15 o 
   0   9   8        0.72        0.00      2.77 o 
   1   9   8        1.01        0.00      1.79 o 
  -3  10   8        0.29        0.00      2.66 o 
  -2  10   8        2.53        3.92      2.49 o 
  -1  10   8        4.57        7.04      3.54 o 
  -1 -12   9        7.25        7.44      2.32 o 
   0 -12   9        0.22        0.29      1.87 o 
   1 -12   9        0.56        0.00      2.50 o 
   2 -12   9        0.01        0.00      3.52 o 
   3 -12   9        0.04        1.23      1.61 o 
   4 -12   9        3.13        2.29      3.23 o 
  -3 -11   9        0.20        3.48      2.73 o 
  -2 -11   9        0.61        1.26      2.78 o 
  -1 -11   9        0.02        0.00      2.74 o 
   0 -11   9        1.22        2.56      1.64 o 
   1 -11   9        8.59        9.85      3.16 o 
   2 -11   9        2.75        0.55      1.40 o 
   3 -11   9        1.26        4.76      1.90 o 
   4 -11   9        6.50        9.22      2.26 o 
   5 -11   9       40.73       33.62      3.96 o 
  -4 -10   9       16.62       15.02      4.22 o 
  -3 -10   9       17.94       19.85      3.21 o 
  -2 -10   9       26.13       31.96      3.48 o 
  -1 -10   9        0.03        1.52      1.52 o 
   0 -10   9        9.48       14.47      2.66 o 
   1 -10   9       61.76       69.30      4.79 o 
   2 -10   9        4.15        2.70      4.28 o 
   3 -10   9        1.98        1.54      1.53 o 
   4 -10   9       28.41       24.62      3.20 o 
   5 -10   9       43.39       34.10      6.09 o 
   6 -10   9        2.03        0.00      3.02 o 
  -5  -9   9        0.01        0.59      2.43 o 
  -4  -9   9        0.55        3.33      2.64 o 
  -3  -9   9       16.30       16.57      2.93 o 
  -2  -9   9        0.18        0.00      1.53 o 
  -1  -9   9       12.56        3.80      1.47 o 
   0  -9   9       32.15       31.46      2.37 o 
   1  -9   9       52.37       37.40      2.35 o 
   2  -9   9       11.58       11.14      1.93 o 
   3  -9   9       11.62        8.14      1.79 o 
   4  -9   9        3.08        8.99      2.36 o 
   5  -9   9       15.22       20.72      4.85 o 
   6  -9   9        3.62        6.37      3.65 o 
   7  -9   9        0.01        4.16      3.20 o 
  -6  -8   9        8.96       15.92      4.45 o 
  -5  -8   9        0.38        0.00      2.39 o 
  -4  -8   9       21.89       25.46      4.69 o 
  -3  -8   9        9.65        5.36      1.71 o 
  -2  -8   9        0.15        3.52      1.94 o 
  -1  -8   9       12.49       14.36      2.35 o 
   0  -8   9      223.40      226.45      5.68 o 
   1  -8   9       83.85       75.85      3.04 o 
   2  -8   9       19.61       12.42      1.96 o 
   3  -8   9        1.28        2.21      3.93 o 
   4  -8   9       65.42       57.23      6.72 o 
   5  -8   9        4.96        5.17      2.79 o 
   6  -8   9        3.23        8.26      3.40 o 
   7  -8   9        8.94        8.58      4.08 o 
  -6  -7   9       17.29       30.14      5.77 o 
  -5  -7   9       34.81       47.27      6.66 o 
  -4  -7   9       25.67       23.00      4.62 o 
  -3  -7   9      504.97      487.94     12.47 o 
  -2  -7   9      123.11      115.68      5.76 o 
  -1  -7   9       10.71       12.47      2.13 o 
   0  -7   9        9.69       11.21      1.44 o 
   1  -7   9        0.07        0.56      0.70 o 
   2  -7   9       13.72       18.92      1.50 o 
   3  -7   9       97.47      113.82      3.27 o 
   4  -7   9        4.29        4.78      1.06 o 
   5  -7   9        2.46        2.56      1.99 o 
   6  -7   9        0.65        4.80      1.98 o 
   7  -7   9        0.88        2.68      3.36 o 
   8  -7   9        1.05        0.39      1.81 o 
  -7  -6   9       15.29       13.77      4.43 o 
  -6  -6   9        4.50        3.38      2.50 o 
  -5  -6   9        0.80        0.59      2.07 o 
  -4  -6   9        6.40       14.17      3.64 o 
  -3  -6   9       24.74       28.81      3.05 o 
  -2  -6   9       53.06       47.62      3.74 o 
  -1  -6   9      132.18      148.26      5.91 o 
   0  -6   9        1.89        2.60      0.77 o 
   1  -6   9        1.55        6.16      1.11 o 
   2  -6   9        1.48        3.80      0.79 o 
   3  -6   9       15.67       16.51      1.40 o 
   4  -6   9       50.47       59.06      2.77 o 
   5  -6   9        5.90       12.50      1.56 o 
   6  -6   9        1.81        5.55      3.74 o 
   7  -6   9        1.77        3.23      1.74 o 
   8  -6   9       37.92       37.55      5.38 o 
  -7  -5   9       10.21        5.00      3.36 o 
  -6  -5   9       25.75       31.36      5.55 o 
  -5  -5   9       11.24        7.00      3.08 o 
  -4  -5   9        1.78        2.72      2.10 o 
  -3  -5   9       25.18       28.60      2.99 o 
  -2  -5   9       26.66       35.33      3.19 o 
  -1  -5   9      150.13      179.86      6.16 o 
   0  -5   9      612.84      605.61      6.99 o 
   1  -5   9      119.13      129.47      3.10 o 
   2  -5   9        0.33        4.87      1.33 o 
   3  -5   9       16.65       22.74      1.45 o 
   4  -5   9        1.45        1.75      1.76 o 
   5  -5   9       53.78       56.29      3.16 o 
   6  -5   9       16.06       26.48      2.47 o 
   7  -5   9        4.70        8.07      2.89 o 
   8  -5   9        3.72        9.45      3.24 o 
  -8  -4   9        0.00        5.68      3.64 o 
  -7  -4   9       11.17       11.61      3.68 o 
  -6  -4   9        3.15        5.18      2.94 o 
  -5  -4   9       55.33       69.19      6.95 o 
  -4  -4   9       31.40       21.90      3.61 o 
  -3  -4   9        1.18        0.00      1.35 o 
  -2  -4   9      146.02      176.49      4.94 o 
  -1  -4   9      449.45      536.94      8.34 o 
   0  -4   9      167.30      184.87      5.20 o 
   1  -4   9      240.16      293.19      5.97 o 
   2  -4   9      126.13      118.45      3.07 o 
   3  -4   9        0.03        0.99      0.79 o 
   4  -4   9        8.47        2.44      1.03 o 
   5  -4   9        1.50        3.88      1.38 o 
   6  -4   9        7.28       15.44      2.08 o 
   7  -4   9        2.08        2.92      1.55 o 
   8  -4   9        0.83        3.61      3.25 o 
  -8  -3   9        5.40       11.12      4.10 o 
  -7  -3   9        7.34        5.65      3.07 o 
  -6  -3   9       32.97       18.89      4.28 o 
  -5  -3   9        0.55        2.55      0.83 o 
  -4  -3   9        2.60        3.06      1.02 o 
  -3  -3   9      103.72       97.72      3.51 o 
  -2  -3   9      172.16      155.79      4.47 o 
  -1  -3   9      157.64      149.48      3.48 o 
   0  -3   9      202.38      237.18      4.42 o 
   1  -3   9       69.72       85.47      2.74 o 
   2  -3   9      246.64      228.74      3.97 o 
   3  -3   9        0.64        0.61      1.02 o 
   4  -3   9       20.72       13.83      2.36 o 
   5  -3   9       27.00       36.84      2.89 o 
   6  -3   9       26.86       28.58      3.26 o 
   7  -3   9        0.45        2.32      1.76 o 
   8  -3   9        6.42        2.99      1.81 o 
  -9  -2   9        5.10       13.26      4.38 o 
  -8  -2   9        1.54        2.08      3.23 o 
  -7  -2   9       65.18       70.08      7.63 o 
  -6  -2   9        2.27        5.32      1.25 o 
  -5  -2   9       20.92       21.47      1.70 o 
  -4  -2   9      469.66      456.64      7.56 o 
  -3  -2   9      104.39      125.94      3.22 o 
  -2  -2   9      124.21      120.73      2.57 o 
  -1  -2   9      149.96      161.65      5.31 o 
   0  -2   9        1.14        1.25      0.72 o 
   1  -2   9       69.29       77.94      2.92 o 
   2  -2   9       61.23       37.38      2.40 o 
   3  -2   9       32.36       15.71      1.74 o 
   4  -2   9       48.94       49.66      3.07 o 
   5  -2   9       64.03       70.28      3.26 o 
   6  -2   9        0.34        1.29      1.57 o 
   7  -2   9       15.62       21.55      3.27 o 
   8  -2   9        5.81        6.77      2.14 o 
  -9  -1   9       30.82       47.75      7.15 o 
  -8  -1   9       10.96       14.01      4.50 o 
  -7  -1   9        0.02        0.00      1.90 o 
  -6  -1   9       60.19       69.88      4.53 o 
  -5  -1   9       43.78       49.33      2.55 o 
  -4  -1   9       16.64       24.63      2.50 o 
  -3  -1   9       70.19       87.10      2.65 o 
  -2  -1   9        6.61        7.36      0.72 o 
  -1  -1   9        1.67       19.26      1.29 o 
   0  -1   9      122.28       98.98      2.06 o 
   1  -1   9      798.33      669.25     10.38 o 
   2  -1   9       98.22       57.40      2.84 o 
   3  -1   9       35.12       24.21      2.11 o 
   4  -1   9        6.42       13.99      4.31 o 
   5  -1   9       41.66       73.54      4.56 o 
   6  -1   9        8.43        9.66      3.28 o 
   7  -1   9       27.35       28.40      5.08 o 
   8  -1   9        9.83       12.67      2.96 o 
  -9   0   9        1.91        8.02      3.95 o 
  -8   0   9       14.04       19.62      4.09 o 
  -7   0   9       20.94       25.08      2.45 o 
  -6   0   9       33.85       25.73      4.18 o 
  -5   0   9      229.39      221.19      8.80 o 
  -4   0   9      256.60      227.98      5.30 o 
  -3   0   9      784.60      771.91      8.45 o 
  -2   0   9      873.62      892.78      6.90 o 
  -1   0   9      281.85      289.93      3.40 o 
   0   0   9       97.30       87.48      2.44 o 
   1   0   9      664.98      665.10      8.46 o 
   2   0   9      158.09      165.48      4.70 o 
   3   0   9       19.63       24.00      2.14 o 
   4   0   9        0.04        0.07      1.50 o 
   5   0   9      193.95      159.10      6.70 o 
   6   0   9        0.03        0.23      2.57 o 
   7   0   9        1.80        6.46      3.41 o 
   8   0   9       20.25       13.68      4.32 o 
  -9   1   9        1.49        3.39      3.07 o 
  -8   1   9        2.34        2.34      2.91 o 
  -7   1   9      100.17      110.08      7.84 o 
  -6   1   9       15.86       13.13      2.00 o 
  -5   1   9       18.76       17.18      2.34 o 
  -4   1   9        0.00        1.34      1.28 o 
  -3   1   9      295.79      249.21      4.69 o 
  -2   1   9       93.80       71.38      3.37 o 
  -1   1   9        4.78        6.22      1.33 o 
   0   1   9      191.31      224.21      5.73 o 
   1   1   9        0.54        0.49      1.03 o 
   2   1   9        7.88       16.83      2.53 o 
   3   1   9      222.84      211.98      7.42 o 
   4   1   9      293.82      329.34      9.45 o 
   5   1   9        0.66        0.25      2.60 o 
   6   1   9       62.72       54.53      7.34 o 
   7   1   9        6.06       10.95      3.57 o 
  -9   2   9        0.02        5.55      3.06 o 
  -8   2   9        4.95        4.91      2.64 o 
  -7   2   9       16.08       10.47      1.85 o 
  -6   2   9      697.39      680.55     13.35 o 
  -5   2   9       17.92       15.96      2.30 o 
  -4   2   9       74.65       75.80      2.85 o 
  -3   2   9       15.47       24.44      1.27 o 
  -2   2   9        7.00        6.06      1.48 o 
  -1   2   9        2.54       13.09      1.75 o 
   0   2   9      214.18      201.99      2.48 o 
   1   2   9       28.96       27.75      2.84 o 
   2   2   9        1.11        9.11      1.97 o 
   3   2   9       24.69       39.62      3.50 o 
   4   2   9       29.80       29.80      3.09 o 
   5   2   9       32.00       24.86      3.14 o 
   6   2   9        0.04        9.55      4.19 o 
   7   2   9        1.38        6.57      3.47 o 
  -9   3   9        1.48        0.00      3.03 o 
  -8   3   9        0.44        0.33      2.11 o 
  -7   3   9        8.66       13.65      2.28 o 
  -6   3   9       41.98       40.20      3.49 o 
  -5   3   9        6.74        4.95      1.73 o 
  -4   3   9       65.44       89.74      2.41 o 
  -3   3   9       48.74       22.86      2.53 o 
  -2   3   9        0.23        0.00      1.19 o 
  -1   3   9       69.56       77.51      4.28 o 
   0   3   9      329.51      307.35      6.14 o 
   1   3   9      163.94      207.97      4.79 o 
   2   3   9       28.46       17.71      1.67 o 
   3   3   9       22.49       11.23      3.34 o 
   4   3   9       12.51       11.95      1.87 o 
   5   3   9        1.45        4.38      3.22 o 
   6   3   9        0.40        0.00      3.07 o 
  -9   4   9        4.51        1.52      2.07 o 
  -8   4   9        1.42        1.28      1.04 o 
  -7   4   9        2.95        4.59      2.86 o 
  -6   4   9       58.67       57.32      5.03 o 
  -5   4   9        1.21        1.44      0.79 o 
  -4   4   9       22.83       21.88      1.53 o 
  -3   4   9      253.29      249.37      9.52 o 
  -2   4   9      298.21      300.77      9.36 o 
  -1   4   9      200.65      160.01      6.54 o 
   0   4   9        3.50        0.48      2.38 o 
   1   4   9       91.34       90.49      5.03 o 
   2   4   9      101.91      101.96      5.56 o 
   3   4   9      158.30      130.65      6.34 o 
   4   4   9        0.14        1.08      1.35 o 
   5   4   9        4.15        4.64      2.43 o 
  -8   5   9        0.06        0.00      1.96 o 
  -7   5   9       64.17       37.22      4.71 o 
  -6   5   9       13.54       18.95      3.91 o 
  -5   5   9      290.10      340.73     10.54 o 
  -4   5   9      349.46      321.21     10.14 o 
  -3   5   9       73.78       58.65      4.41 o 
  -2   5   9       26.65       26.86      2.96 o 
  -1   5   9      146.87      124.22      6.14 o 
   0   5   9      113.16       96.33      7.98 o 
   1   5   9       32.86       35.71      3.38 o 
   2   5   9       71.83       71.63      4.78 o 
   3   5   9        3.67        6.85      1.99 o 
   4   5   9       18.01       24.40      2.82 o 
   5   5   9        4.64        4.82      2.37 o 
  -8   6   9        1.81        0.00      2.93 o 
  -7   6   9        0.94       17.31      5.15 o 
  -6   6   9        0.08        3.25      3.50 o 
  -5   6   9        2.30        5.40      1.99 o 
  -4   6   9       80.80       95.23      5.82 o 
  -3   6   9       58.75       55.22      4.56 o 
  -2   6   9       51.30       34.75      3.53 o 
  -1   6   9        2.61        1.88      1.41 o 
   0   6   9       45.53       30.81      5.09 o 
   1   6   9        2.57        3.59      2.33 o 
   2   6   9        8.85        7.71      2.03 o 
   3   6   9        1.66        2.44      1.58 o 
   4   6   9        2.36        2.20      2.02 o 
  -7   7   9        3.58        5.20      2.83 o 
  -6   7   9       14.75       16.72      3.17 o 
  -5   7   9       10.62       12.21      2.79 o 
  -4   7   9       13.18       19.19      3.18 o 
  -3   7   9       15.42        8.37      2.31 o 
  -2   7   9        1.15        0.00      1.91 o 
  -1   7   9       43.83       40.00      4.46 o 
   0   7   9       69.24       73.34      7.63 o 
   1   7   9        3.29        0.04      2.20 o 
   2   7   9        7.78        7.20      1.70 o 
   3   7   9        0.87        0.89      1.59 o 
  -7   8   9        1.38        2.07      3.04 o 
  -6   8   9        6.56        5.78      2.80 o 
  -5   8   9       71.26       78.83      6.43 o 
  -4   8   9        0.17        0.00      1.86 o 
  -3   8   9       28.21       40.88      4.39 o 
  -2   8   9        2.16        3.34      1.98 o 
  -1   8   9        0.38        0.00      3.45 o 
   0   8   9        2.29        0.82      2.78 o 
   1   8   9        0.10        0.00      2.93 o 
   2   8   9        4.56        2.72      2.03 o 
  -5   9   9        0.19        1.91      2.57 o 
  -4   9   9        0.79        2.82      2.28 o 
  -3   9   9        6.26        5.77      2.93 o 
  -2   9   9       23.33       33.00      4.39 o 
  -1   9   9       12.97       11.33      3.98 o 
   0   9   9        1.78        1.51      2.03 o 
   0 -12  10        0.16        4.09      3.05 o 
   1 -12  10        0.12        2.37      3.14 o 
   2 -12  10        0.71        4.31      3.26 o 
   3 -12  10        0.18       12.77      4.71 o 
  -2 -11  10        0.74        3.15      3.63 o 
  -1 -11  10        3.74        3.53      2.78 o 
   0 -11  10        1.59        5.50      2.00 o 
   1 -11  10        5.23        0.00      1.57 o 
   2 -11  10       14.29        8.78      2.27 o 
   3 -11  10        2.51        0.18      2.67 o 
   4 -11  10        1.71        1.09      3.03 o 
   5 -11  10       38.61       40.80      7.10 o 
  -4 -10  10       12.42       10.18      3.45 o 
  -3 -10  10       40.81       37.22      4.01 o 
  -2 -10  10       21.96       30.12      3.67 o 
  -1 -10  10       11.87       19.12      2.76 o 
   0 -10  10       24.89       35.69      4.22 o 
   1 -10  10       28.17       26.05      3.01 o 
   2 -10  10        1.84        1.44      1.37 o 
   3 -10  10       10.35        9.54      2.23 o 
   4 -10  10        0.04        0.82      1.70 o 
   5 -10  10        7.26        6.89      3.07 o 
   6 -10  10        3.45        1.52      2.81 o 
  -5  -9  10        6.48        8.84      3.55 o 
  -4  -9  10       18.46       13.31      3.73 o 
  -3  -9  10        6.26        6.29      1.93 o 
  -2  -9  10      107.79      122.61      6.50 o 
  -1  -9  10       83.67       95.17      5.49 o 
   0  -9  10        6.83        5.84      1.29 o 
   1  -9  10        5.05        5.01      1.62 o 
   2  -9  10        2.48        3.94      2.41 o 
   3  -9  10        0.50        1.26      1.24 o 
   4  -9  10       44.81       30.07      5.40 o 
   5  -9  10        0.04        2.77      3.06 o 
   6  -9  10        0.04        0.00      2.41 o 
   7  -9  10        4.22        9.03      3.97 o 
  -6  -8  10       21.19       19.63      4.93 o 
  -5  -8  10        0.27        1.03      2.81 o 
  -4  -8  10        6.54        7.47      3.05 o 
  -3  -8  10       44.78       48.65      4.18 o 
  -2  -8  10        0.37        0.00      1.44 o 
  -1  -8  10        2.72        2.06      1.45 o 
   0  -8  10      112.38       99.74      3.77 o 
   1  -8  10        0.05        0.00      1.33 o 
   2  -8  10        5.22        9.58      1.70 o 
   3  -8  10        0.27        1.66      1.29 o 
   4  -8  10        0.49        0.00      2.60 o 
   5  -8  10       45.63       51.95      6.79 o 
   6  -8  10        1.91        1.17      2.25 o 
   7  -8  10        0.01        0.00      3.34 o 
  -6  -7  10        1.22        1.29      2.13 o 
  -5  -7  10       68.14       62.85      7.24 o 
  -4  -7  10        0.02        3.19      2.54 o 
  -3  -7  10      131.67      152.03      7.06 o 
  -2  -7  10       65.36       84.01      5.04 o 
  -1  -7  10        4.71        4.46      1.58 o 
   0  -7  10        5.67        5.63      1.21 o 
   1  -7  10        2.49        0.45      1.67 o 
   2  -7  10        2.72        3.75      0.87 o 
   3  -7  10       17.65       18.96      4.37 o 
   4  -7  10       44.51       57.82      6.88 o 
   5  -7  10        5.11        2.67      1.51 o 
   6  -7  10        1.27        1.80      4.05 o 
   7  -7  10        5.98        6.03      2.17 o 
   8  -7  10        0.02        0.00      2.57 o 
  -7  -6  10       23.50       28.80      5.69 o 
  -6  -6  10        0.04        0.00      2.49 o 
  -5  -6  10        8.24        4.67      2.28 o 
  -4  -6  10       32.98       34.52      5.06 o 
  -3  -6  10        4.16        1.98      1.52 o 
  -2  -6  10       40.65       44.47      3.67 o 
  -1  -6  10        3.78        5.91      1.80 o 
   0  -6  10       13.17       15.85      1.42 o 
   1  -6  10        2.37        2.59      0.67 o 
   2  -6  10       10.69        7.88      1.45 o 
   3  -6  10        2.26        4.92      1.24 o 
   4  -6  10      115.78      121.34      6.04 o 
   5  -6  10       38.56       28.69      2.37 o 
   6  -6  10        0.44        0.73      1.50 o 
   7  -6  10        0.02        0.96      2.30 o 
   8  -6  10        6.22        9.58      2.78 o 
  -7  -5  10        1.73        6.92      2.97 o 
  -6  -5  10        0.07        0.00      2.94 o 
  -5  -5  10       99.49       88.89      8.11 o 
  -4  -5  10      116.81      118.23      8.94 o 
  -3  -5  10      105.04      103.27      5.45 o 
  -2  -5  10       10.49       10.25      2.38 o 
  -1  -5  10      207.60      197.85      6.63 o 
   0  -5  10        0.61        2.18      1.19 o 
   1  -5  10      355.13      354.19      8.13 o 
   2  -5  10        0.55        1.83      1.88 o 
   3  -5  10        6.00        7.93      1.10 o 
   4  -5  10        1.87        2.96      2.17 o 
   5  -5  10       16.46       21.64      2.28 o 
   6  -5  10       28.26       22.83      2.43 o 
   7  -5  10        0.04        2.79      1.87 o 
   8  -5  10        1.06        0.15      1.76 o 
  -8  -4  10        0.00        3.84      3.34 o 
  -7  -4  10        0.22        0.00      2.98 o 
  -6  -4  10       16.14       12.26      3.83 o 
  -5  -4  10        8.01       11.22      3.27 o 
  -4  -4  10       11.60       12.76      3.37 o 
  -3  -4  10        0.22        0.43      1.09 o 
  -2  -4  10        1.67        2.39      1.02 o 
  -1  -4  10      197.58      201.77      5.33 o 
   0  -4  10      232.30      227.30      7.02 o 
   1  -4  10       11.37        2.03      1.47 o 
   2  -4  10        6.09        4.77      1.67 o 
   3  -4  10       40.14       32.29      2.00 o 
   4  -4  10        0.73        0.76      1.33 o 
   5  -4  10        3.04        5.75      2.35 o 
   6  -4  10       44.57       55.96      3.68 o 
   7  -4  10        0.03        0.39      1.32 o 
   8  -4  10        0.09        3.92      3.43 o 
  -8  -3  10        3.10        2.46      2.73 o 
  -7  -3  10        0.57        2.11      2.48 o 
  -6  -3  10        5.46        3.96      2.50 o 
  -5  -3  10       18.78       20.33      2.35 o 
  -4  -3  10        6.03        9.96      4.97 o 
  -3  -3  10       15.70       25.96      2.69 o 
  -2  -3  10        2.59        5.44      0.82 o 
  -1  -3  10      132.62      128.28      3.44 o 
   0  -3  10      937.45      995.14     10.89 o 
   1  -3  10        4.84        3.58      1.34 o 
   2  -3  10      104.15      155.71      3.56 o 
   3  -3  10       52.31       61.03      2.48 o 
   4  -3  10        0.00        2.40      1.36 o 
   5  -3  10        0.56        3.28      2.05 o 
   6  -3  10        1.49        0.80      1.21 o 
   7  -3  10        1.38        4.42      1.73 o 
   8  -3  10       18.84       18.85      3.07 o 
  -8  -2  10        1.03        5.54      3.88 o 
  -7  -2  10       22.78       21.14      4.95 o 
  -6  -2  10       56.24       51.06      5.59 o 
  -5  -2  10        4.83        6.15      1.72 o 
  -4  -2  10       79.07       77.21      4.26 o 
  -3  -2  10      131.10      129.90      3.91 o 
  -2  -2  10      319.87      328.57      4.24 o 
  -1  -2  10       45.17       29.96      1.82 o 
   0  -2  10      207.69      216.09      4.70 o 
   1  -2  10      164.32      217.76      4.98 o 
   2  -2  10       67.33       94.78      3.79 o 
   3  -2  10        0.00        1.12      1.60 o 
   4  -2  10       27.19       25.86      2.38 o 
   5  -2  10       86.02       63.23      3.65 o 
   6  -2  10        9.22       11.23      2.02 o 
   7  -2  10        2.42        0.00      1.57 o 
   8  -2  10       14.24       15.36      3.05 o 
  -9  -1  10       25.06       42.47      7.06 o 
  -8  -1  10        0.69        0.42      2.67 o 
  -7  -1  10        0.29        1.47      2.29 o 
  -6  -1  10      118.95      132.27      6.32 o 
  -5  -1  10       64.77       75.02      4.32 o 
  -4  -1  10       94.96       94.19      5.79 o 
  -3  -1  10       36.07       28.79      1.62 o 
  -2  -1  10        2.12        0.54      0.49 o 
  -1  -1  10        5.91        5.40      0.81 o 
   0  -1  10       26.62       25.76      1.19 o 
   1  -1  10      145.05      191.48      5.72 o 
   2  -1  10       35.37       43.64      2.65 o 
   3  -1  10       50.50       43.27      2.81 o 
   4  -1  10        6.11        8.68      1.60 o 
   5  -1  10      271.54      344.36      8.29 o 
   6  -1  10       45.37       42.78      2.81 o 
   7  -1  10       42.99       43.23      4.45 o 
   8  -1  10       12.86       17.64      3.34 o 
  -9   0  10       12.38       25.08      5.84 o 
  -8   0  10        7.53        7.51      3.60 o 
  -7   0  10       52.95       40.13      4.28 o 
  -6   0  10       19.86       19.85      2.32 o 
  -5   0  10      679.44      613.07     12.30 o 
  -4   0  10       29.45       19.64      1.76 o 
  -3   0  10        0.00        0.16      0.76 o 
  -2   0  10      129.36      156.74      3.45 o 
  -1   0  10      169.42      137.77      2.44 o 
   0   0  10      175.25      225.50      4.07 o 
   1   0  10     1006.88     1079.27     12.88 o 
   2   0  10       99.65      106.72      3.90 o 
   3   0  10       89.77       84.06      3.76 o 
   4   0  10      355.88      347.33      7.95 o 
   5   0  10       38.99       34.87      2.94 o 
   6   0  10       78.21       85.22      5.24 o 
   7   0  10        0.36        0.97      2.28 o 
  -9   1  10        4.41        7.94      3.58 o 
  -8   1  10        0.01        0.00      2.69 o 
  -7   1  10       15.42        9.49      4.96 o 
  -6   1  10        0.03        1.58      1.16 o 
  -5   1  10        4.30       12.42      4.11 o 
  -4   1  10      109.81       94.36      3.43 o 
  -3   1  10      350.97      338.51      4.72 o 
  -2   1  10       49.05       45.27      2.99 o 
  -1   1  10        2.27        0.18      1.11 o 
   0   1  10       29.20        6.78      1.53 o 
   1   1  10       67.52       75.67      2.96 o 
   2   1  10        2.34        2.16      0.97 o 
   3   1  10       21.56        9.95      2.12 o 
   4   1  10        1.45        2.66      1.60 o 
   5   1  10       10.49       10.21      1.86 o 
   6   1  10        0.99        6.36      3.36 o 
   7   1  10        2.11        0.00      2.71 o 
  -9   2  10        0.54        0.36      2.30 o 
  -8   2  10        0.18        0.00      2.41 o 
  -7   2  10        9.37        7.20      1.86 o 
  -6   2  10      166.36      190.74      7.51 o 
  -5   2  10        1.07        1.08      1.88 o 
  -4   2  10        1.47        4.04      0.88 o 
  -3   2  10        7.29        3.91      1.37 o 
  -2   2  10      257.27      274.54      7.59 o 
  -1   2  10        4.93        4.94      1.38 o 
   0   2  10      513.42      582.44     17.49 o 
   1   2  10       65.50       43.62      2.28 o 
   2   2  10       40.95       40.32      3.52 o 
   3   2  10       53.71       79.60      4.92 o 
   4   2  10       26.61       25.88      4.30 o 
   5   2  10        5.02        3.70      1.60 o 
   6   2  10        0.05        1.23      4.13 o 
  -9   3  10        0.74        0.00      2.21 o 
  -8   3  10       10.09       12.76      3.79 o 
  -7   3  10       34.64       25.61      3.04 o 
  -6   3  10       27.49       18.72      2.63 o 
  -5   3  10       29.32       35.75      2.30 o 
  -4   3  10       23.03       24.19      1.14 o 
  -3   3  10      269.43      271.88      8.30 o 
  -2   3  10        0.00        0.13      2.62 o 
  -1   3  10       17.49        9.89      1.87 o 
   0   3  10      295.52      295.52     12.97 o 
   1   3  10       38.97       28.72      1.85 o 
   2   3  10       20.50       14.00      2.27 o 
   3   3  10      150.20      163.50      7.11 o 
   4   3  10        1.36        4.03      2.08 o 
   5   3  10       14.73       19.75      3.46 o 
   6   3  10        7.76       13.69      3.45 o 
  -8   4  10        4.71        3.85      1.82 o 
  -7   4  10       64.48       68.25      6.71 o 
  -6   4  10       94.48       85.95      7.41 o 
  -5   4  10      141.79      131.99      6.57 o 
  -4   4  10      417.63      437.34     11.37 o 
  -3   4  10        2.55        0.00      1.57 o 
  -2   4  10       41.34       51.94      3.82 o 
  -1   4  10       57.51       81.53      4.87 o 
   0   4  10       56.33       53.48      6.00 o 
   1   4  10       88.79      109.88      5.78 o 
   2   4  10       43.15       41.98      3.76 o 
   3   4  10       20.66       26.95      5.48 o 
   4   4  10        4.07        3.73      1.56 o 
   5   4  10        0.22        5.08      2.52 o 
  -8   5  10        0.00        0.00      2.77 o 
  -7   5  10        1.28        0.00      4.17 o 
  -6   5  10        0.17        0.00      3.09 o 
  -5   5  10        9.94        1.96      1.52 o 
  -4   5  10      114.66      102.21      5.93 o 
  -3   5  10       20.16       22.52      3.84 o 
  -2   5  10      177.84      198.47      8.04 o 
  -1   5  10       36.53       37.88      7.83 o 
   0   5  10       15.05       19.57      4.12 o 
   1   5  10        0.58        0.00      1.87 o 
   2   5  10        1.82        2.34      1.78 o 
   3   5  10        0.07        1.05      1.70 o 
   4   5  10        0.13        0.36      1.57 o 
   5   5  10        7.51       12.69      4.40 o 
  -8   6  10        0.57        0.00      4.07 o 
  -7   6  10        9.12       13.63      3.49 o 
  -6   6  10       39.48       28.12      3.56 o 
  -5   6  10        0.93        2.15      1.56 o 
  -4   6  10       27.66       22.72      3.20 o 
  -3   6  10       18.85       21.24      2.90 o 
  -2   6  10       39.05       41.82      4.00 o 
  -1   6  10       19.61       26.88      3.35 o 
   0   6  10        1.34        0.00      2.53 o 
   1   6  10       20.83       14.52      4.06 o 
   2   6  10        1.29        3.69      1.65 o 
   3   6  10        2.84        5.41      1.75 o 
   4   6  10        1.33        3.39      2.24 o 
  -7   7  10        0.38        0.01      1.71 o 
  -6   7  10        4.32        3.97      2.18 o 
  -5   7  10       79.01       91.21      6.29 o 
  -4   7  10        6.35        6.76      2.27 o 
  -3   7  10        1.01        1.40      1.84 o 
  -2   7  10        3.22        0.91      1.60 o 
  -1   7  10       43.43       51.24      4.68 o 
   0   7  10        4.24        2.82      1.80 o 
   1   7  10        2.86        7.18      3.00 o 
   2   7  10        0.52        1.36      1.55 o 
   3   7  10        0.69        0.51      1.58 o 
  -6   8  10        0.23        3.01      2.41 o 
  -5   8  10        3.57        5.10      5.02 o 
  -4   8  10        0.52        2.83      2.37 o 
  -3   8  10        0.18        0.56      1.62 o 
  -2   8  10        1.92        3.04      1.84 o 
  -1   8  10        2.10        4.34      2.38 o 
   0   8  10        2.21        1.12      1.90 o 
   1   8  10        2.53        1.78      2.36 o 
  -4   9  10        9.83        3.60      4.38 o 
  -3   9  10        2.71        1.93      2.31 o 
  -2   9  10        5.51        5.77      4.79 o 
  -1   9  10        1.22        0.65      2.03 o 
   1 -12  11        0.83        3.89      3.02 o 
   2 -12  11        5.71        8.47      4.07 o 
  -2 -11  11        1.42        0.00      3.50 o 
  -1 -11  11        0.03        0.00      3.33 o 
   0 -11  11        9.18        8.22      3.84 o 
   1 -11  11        0.14        7.15      3.73 o 
   2 -11  11        2.56        3.96      3.42 o 
   3 -11  11        0.72        3.49      3.25 o 
   4 -11  11        4.66        6.73      3.49 o 
   5 -11  11        0.15        0.00      4.05 o 
  -4 -10  11        2.02        1.09      2.09 o 
  -3 -10  11        7.03        7.99      3.01 o 
  -2 -10  11       56.34       65.10      5.10 o 
  -1 -10  11       81.12       69.49      5.04 o 
   0 -10  11        0.09        6.95      3.29 o 
   1 -10  11      121.27      102.93      9.56 o 
   2 -10  11        0.28        7.26      3.53 o 
   3 -10  11        6.06        3.76      3.58 o 
   4 -10  11       16.46       18.84      4.89 o 
   5 -10  11        0.15        0.00      3.46 o 
   6 -10  11        0.13        3.41      2.62 o 
  -5  -9  11        4.83        9.77      3.76 o 
  -4  -9  11        5.09        3.75      2.39 o 
  -3  -9  11       43.41       49.64      6.18 o 
  -2  -9  11        3.76        2.98      2.11 o 
  -1  -9  11        2.50        2.55      2.17 o 
   0  -9  11        0.36        1.53      0.96 o 
   1  -9  11        0.88        1.13      1.84 o 
   2  -9  11        4.96        5.43      1.45 o 
   3  -9  11        1.60        0.00      2.52 o 
   4  -9  11       15.03       20.17      4.81 o 
   5  -9  11        6.13        6.72      3.42 o 
   6  -9  11        0.04        3.21      3.15 o 
  -6  -8  11       39.97       40.71      6.67 o 
  -5  -8  11        0.02        0.34      2.35 o 
  -4  -8  11        0.73        0.50      2.38 o 
  -3  -8  11        0.09        0.25      1.67 o 
  -2  -8  11        0.03        0.63      1.42 o 
  -1  -8  11       34.33       33.67      3.31 o 
   0  -8  11        6.20        5.34      1.18 o 
   1  -8  11       20.19       26.70      2.43 o 
   2  -8  11        1.94        4.50      1.75 o 
   3  -8  11        0.57        4.72      3.27 o 
   4  -8  11        1.94        5.27      3.37 o 
   5  -8  11       75.22       69.40      8.05 o 
   6  -8  11        5.60        1.12      1.63 o 
   7  -8  11        1.46       10.81      4.55 o 
  -6  -7  11        0.42       10.42      4.20 o 
  -5  -7  11       16.42       25.12      5.10 o 
  -4  -7  11       44.08       45.60      6.10 o 
  -3  -7  11        2.89        1.42      1.49 o 
  -2  -7  11       43.94       44.00      3.83 o 
  -1  -7  11        0.07        2.84      1.52 o 
   0  -7  11       62.39       61.53      2.76 o 
   1  -7  11        0.00        0.00      0.82 o 
   2  -7  11       20.47       17.79      3.94 o 
   3  -7  11        4.88        6.45      2.95 o 
   4  -7  11       82.41       94.72      8.50 o 
   5  -7  11       10.22       12.38      2.58 o 
   6  -7  11        7.21        2.98      2.31 o 
   7  -7  11       12.14       13.41      4.11 o 
  -7  -6  11        0.95        6.82      3.54 o 
  -6  -6  11        0.27        0.00      2.48 o 
  -5  -6  11        0.45        1.01      2.16 o 
  -4  -6  11      103.99      108.52      8.80 o 
  -3  -6  11       15.57       11.86      2.21 o 
  -2  -6  11      173.11      176.83      7.06 o 
  -1  -6  11       17.39       24.18      2.79 o 
   0  -6  11        6.61        3.66      0.99 o 
   1  -6  11        4.78       11.39      3.36 o 
   2  -6  11        2.21        3.32      1.20 o 
   3  -6  11        3.30        2.50      2.38 o 
   4  -6  11       40.13       52.55      6.29 o 
   5  -6  11        3.71        5.44      1.87 o 
   6  -6  11       11.89       15.24      3.93 o 
   7  -6  11        3.12        4.78      5.54 o 
   8  -6  11        1.12        5.58      3.25 o 
  -7  -5  11        9.85        8.52      3.14 o 
  -6  -5  11        8.19       12.14      3.74 o 
  -5  -5  11       20.36       21.63      4.46 o 
  -4  -5  11        0.01        2.84      2.25 o 
  -3  -5  11      309.53      318.44      9.58 o 
  -2  -5  11      102.51       98.98      5.21 o 
  -1  -5  11       25.10       25.83      2.69 o 
   0  -5  11        2.12        4.75      1.88 o 
   1  -5  11      318.41      285.07     11.89 o 
   2  -5  11        7.27        8.18      2.86 o 
   3  -5  11       10.97       13.35      1.74 o 
   4  -5  11       71.57       77.94      5.01 o 
   5  -5  11        5.44        2.10      1.53 o 
   6  -5  11       16.98       15.55      2.20 o 
   7  -5  11        6.34       11.90      5.53 o 
   8  -5  11        3.15        5.03      2.21 o 
  -7  -4  11        3.03        4.20      2.79 o 
  -6  -4  11       73.08       67.50      7.70 o 
  -5  -4  11       42.28       31.13      5.14 o 
  -4  -4  11       12.59       11.62      2.04 o 
  -3  -4  11       33.11       35.06      2.56 o 
  -2  -4  11       35.24       42.33      2.91 o 
  -1  -4  11       43.65       66.97      3.26 o 
   0  -4  11      146.95      160.04      6.15 o 
   1  -4  11      125.49       89.71      4.75 o 
   2  -4  11      105.17       82.71      4.04 o 
   3  -4  11      110.23      119.79      3.38 o 
   4  -4  11        0.74        0.51      1.53 o 
   5  -4  11       20.21       19.30      3.32 o 
   6  -4  11       22.32       20.13      2.46 o 
   7  -4  11       10.60       12.23      2.12 o 
   8  -4  11        2.07        4.16      2.43 o 
  -8  -3  11       12.13       14.71      4.04 o 
  -7  -3  11        7.26        9.16      4.12 o 
  -6  -3  11       13.70       14.63      2.22 o 
  -5  -3  11      168.00      147.17      6.09 o 
  -4  -3  11      161.86      150.55      6.21 o 
  -3  -3  11       29.96       35.88      1.90 o 
  -2  -3  11       16.49       18.75      1.27 o 
  -1  -3  11       13.49       16.70      2.03 o 
   0  -3  11       31.40       32.85      3.47 o 
   1  -3  11      143.48      124.12      5.60 o 
   2  -3  11       26.30        9.29      0.95 o 
   3  -3  11        0.67        1.12      0.67 o 
   4  -3  11       17.02       21.53      2.24 o 
   5  -3  11        2.74        1.22      1.76 o 
   6  -3  11        0.86        1.46      1.51 o 
   7  -3  11        0.00        0.60      1.50 o 
   8  -3  11       11.58       12.35      2.38 o 
  -8  -2  11        4.82        6.47      3.62 o 
  -7  -2  11        0.68        0.24      2.29 o 
  -6  -2  11      103.71      101.04      5.12 o 
  -5  -2  11        0.07        2.43      1.58 o 
  -4  -2  11       81.82       74.85      4.44 o 
  -3  -2  11      110.11      121.97      3.89 o 
  -2  -2  11      306.71      317.54      4.23 o 
  -1  -2  11       60.25       50.74      2.43 o 
   0  -2  11        2.44        5.64      1.05 o 
   1  -2  11        0.57        4.36      0.59 o 
   2  -2  11       45.24       70.51      3.42 o 
   3  -2  11       98.10      105.95      4.39 o 
   4  -2  11       40.31       50.69      3.31 o 
   5  -2  11       88.75       61.84      3.75 o 
   6  -2  11       55.85       53.06      4.02 o 
   7  -2  11        9.44        9.94      2.55 o 
  -8  -1  11        0.99        0.00      2.52 o 
  -7  -1  11        3.20        1.35      2.48 o 
  -6  -1  11      123.78      129.97      5.89 o 
  -5  -1  11      261.09      243.19      8.00 o 
  -4  -1  11       96.75       90.92      4.91 o 
  -3  -1  11      290.85      255.79      4.64 o 
  -2  -1  11      705.39      639.66      7.69 o 
  -1  -1  11        0.89        1.14      0.77 o 
   0  -1  11        0.02        2.38      0.50 o 
   1  -1  11       91.23      102.58      4.35 o 
   2  -1  11      189.97      195.12      5.52 o 
   3  -1  11      194.54      191.82      5.76 o 
   4  -1  11      354.15      334.60      8.07 o 
   5  -1  11       22.65       20.46      2.34 o 
   6  -1  11        0.92        0.78      1.22 o 
   7  -1  11       12.54        7.92      2.92 o 
  -9   0  11       33.77       31.66      5.78 o 
  -8   0  11        0.71        6.94      3.57 o 
  -7   0  11        0.84        5.65      2.01 o 
  -6   0  11       38.81       28.67      3.53 o 
  -5   0  11      102.41      117.62      5.70 o 
  -4   0  11       40.54       43.11      2.45 o 
  -3   0  11        2.08        2.05      0.82 o 
  -2   0  11        2.35        1.81      0.63 o 
  -1   0  11      100.39      111.78      2.27 o 
   0   0  11       20.50       13.49      1.14 o 
   1   0  11      280.06      282.64      6.84 o 
   2   0  11      314.14      287.03      6.57 o 
   3   0  11        1.33        1.35      1.58 o 
   4   0  11       30.54       33.96      2.75 o 
   5   0  11        0.23        1.60      1.39 o 
   6   0  11        0.02        0.00      2.24 o 
   7   0  11        1.44        1.58      1.95 o 
  -9   1  11       10.72       12.73      4.18 o 
  -8   1  11       15.91       15.83      4.17 o 
  -7   1  11        0.99        0.00      2.56 o 
  -6   1  11      185.83      188.16      7.42 o 
  -5   1  11       10.51       18.03      4.01 o 
  -4   1  11        7.77        0.86      0.93 o 
  -3   1  11        0.02        0.85      0.62 o 
  -2   1  11       62.17       59.93      3.58 o 
  -1   1  11        4.96        4.20      1.29 o 
   0   1  11       12.20       13.50      1.83 o 
   1   1  11      383.33      322.12      6.95 o 
   2   1  11        7.85        6.26      1.51 o 
   3   1  11        6.68        2.42      1.21 o 
   4   1  11       12.83       13.00      1.89 o 
   5   1  11       18.75       20.10      2.48 o 
   6   1  11        1.82        4.44      2.38 o 
  -9   2  11        0.10        2.95      2.73 o 
  -8   2  11        0.11        2.39      2.97 o 
  -7   2  11       19.89       22.74      2.95 o 
  -6   2  11       29.40       45.33      6.95 o 
  -5   2  11      110.44      117.84      8.32 o 
  -4   2  11       49.21       39.20      1.95 o 
  -3   2  11      177.39      156.52      6.22 o 
  -2   2  11        0.85        0.00      1.44 o 
  -1   2  11      241.83      290.51     12.34 o 
   0   2  11        0.00        3.96      1.87 o 
   1   2  11       17.71       17.56      1.70 o 
   2   2  11       42.72       35.73      2.38 o 
   3   2  11      102.99       72.54      4.92 o 
   4   2  11       69.69       72.34      9.05 o 
   5   2  11        0.00        0.00      1.42 o 
   6   2  11        0.07        3.71      3.39 o 
  -8   3  11        8.57        7.21      3.23 o 
  -7   3  11       38.23       36.51      3.59 o 
  -6   3  11       13.94       19.53      4.15 o 
  -5   3  11        9.24       19.42      2.75 o 
  -4   3  11      277.11      247.26      8.40 o 
  -3   3  11       33.80       53.00      3.94 o 
  -2   3  11        6.26        7.85      1.86 o 
  -1   3  11        9.24       16.79      2.43 o 
   0   3  11      274.50      264.68     13.03 o 
   1   3  11        0.72        1.08      0.68 o 
   2   3  11       11.27        7.85      2.09 o 
   3   3  11        6.62        1.36      1.67 o 
   4   3  11       19.35       22.02      3.09 o 
   5   3  11        0.06        2.85      2.32 o 
  -8   4  11        1.32        2.35      1.90 o 
  -7   4  11        0.02        4.25      2.74 o 
  -6   4  11       10.08        7.92      2.66 o 
  -5   4  11        4.96        4.26      1.86 o 
  -4   4  11        3.28        8.75      2.17 o 
  -3   4  11       27.83       22.04      2.75 o 
  -2   4  11      141.85      111.90      5.78 o 
  -1   4  11        0.00        0.00      2.85 o 
   0   4  11        2.71        1.29      2.17 o 
   1   4  11       38.59       21.74      4.29 o 
   2   4  11        5.70        7.72      2.08 o 
   3   4  11        5.02        5.59      2.07 o 
   4   4  11        0.59        0.63      1.45 o 
   5   4  11        2.23        2.13      2.25 o 
  -8   5  11        0.03        0.00      3.35 o 
  -7   5  11        1.58        1.70      2.55 o 
  -6   5  11       36.96       38.52      3.97 o 
  -5   5  11       10.95       12.24      2.57 o 
  -4   5  11       40.31       53.73      4.51 o 
  -3   5  11       36.97       41.93      3.98 o 
  -2   5  11       30.53       21.38      3.40 o 
  -1   5  11       74.52       58.80      6.55 o 
   0   5  11        8.85        2.19      1.67 o 
   1   5  11       54.08       77.85      7.68 o 
   2   5  11        0.44        1.53      1.72 o 
   3   5  11        5.21        9.91      2.36 o 
   4   5  11        1.35        2.20      3.42 o 
  -7   6  11        0.02        1.90      2.39 o 
  -6   6  11        0.48        0.00      1.89 o 
  -5   6  11        8.51        5.33      5.04 o 
  -4   6  11       51.81       43.13      8.05 o 
  -3   6  11        0.24        0.00      1.58 o 
  -2   6  11        0.61        1.80      1.74 o 
  -1   6  11       34.69       24.82      7.55 o 
   0   6  11        0.03        0.91      1.73 o 
   1   6  11       12.28       16.78      4.40 o 
   2   6  11        0.45        0.00      1.53 o 
   3   6  11        2.19        0.00      1.38 o 
  -6   7  11        3.12        2.72      2.62 o 
  -5   7  11       19.40       15.15      3.16 o 
  -4   7  11        2.23        1.16      1.71 o 
  -3   7  11       10.42        8.56      2.49 o 
  -2   7  11       34.81       30.53      3.91 o 
  -1   7  11        4.39        5.21      3.64 o 
   0   7  11        1.31        0.01      1.84 o 
   1   7  11        5.15        9.89      4.10 o 
   2   7  11        1.80        0.00      3.05 o 
  -5   8  11        0.56        0.00      1.87 o 
  -4   8  11        0.09        0.23      1.86 o 
  -3   8  11        1.49        0.00      1.73 o 
  -2   8  11       10.30        9.43      3.00 o 
  -1   8  11       11.17       14.57      3.47 o 
   0   8  11        5.81        6.28      4.17 o 
  -2 -11  12       35.05       38.86      6.61 o 
  -1 -11  12        8.96       15.75      4.82 o 
   0 -11  12        6.06       15.92      4.99 o 
   1 -11  12        1.97        2.01      2.93 o 
   2 -11  12        0.37        0.00      2.71 o 
   3 -11  12        5.28        5.97      3.84 o 
   4 -11  12       10.33       11.09      4.37 o 
  -3 -10  12        0.00        0.00      2.06 o 
  -2 -10  12       23.84       28.09      4.59 o 
  -1 -10  12       12.85       19.21      2.92 o 
   0 -10  12        0.19        0.00      3.46 o 
   1 -10  12       25.80       29.28      5.50 o 
   2 -10  12        0.42        0.00      3.02 o 
   3 -10  12        0.01        0.00      2.56 o 
   4 -10  12        1.69        3.69      3.17 o 
   5 -10  12        0.48        6.15      3.68 o 
  -4  -9  12       16.20       20.16      4.39 o 
  -3  -9  12       10.02       10.48      2.57 o 
  -2  -9  12        0.02        0.00      2.32 o 
  -1  -9  12        2.27        5.56      2.83 o 
   0  -9  12        8.38        8.64      2.00 o 
   1  -9  12        0.23        0.00      2.66 o 
   2  -9  12        0.18        0.00      3.49 o 
   3  -9  12        2.37        1.11      2.48 o 
   4  -9  12        1.45        5.85      3.30 o 
   5  -9  12        5.41        3.21      2.84 o 
   6  -9  12        0.30        0.00      2.99 o 
  -5  -8  12        4.53        7.03      3.13 o 
  -4  -8  12        0.56        0.93      2.73 o 
  -3  -8  12       22.42       17.35      4.65 o 
  -2  -8  12        2.19        1.37      2.81 o 
  -1  -8  12       13.60       11.77      2.17 o 
   0  -8  12       13.45       14.23      2.25 o 
   1  -8  12       12.21       12.61      3.99 o 
   2  -8  12        2.14        2.32      2.51 o 
   3  -8  12        2.78        0.00      2.16 o 
   4  -8  12       13.86       17.41      4.49 o 
   5  -8  12       33.50       44.00      6.90 o 
   6  -8  12        9.59       16.71      4.68 o 
  -6  -7  12        0.15        0.00      2.86 o 
  -5  -7  12        0.12        0.00      3.22 o 
  -4  -7  12       69.15       76.10      7.64 o 
  -3  -7  12        6.88        5.57      2.46 o 
  -2  -7  12      183.36      182.01      7.60 o 
  -1  -7  12        7.34       11.59      2.85 o 
   0  -7  12        2.77        3.65      0.92 o 
   1  -7  12        3.75        4.72      0.91 o 
   2  -7  12       25.21       21.93      4.32 o 
   3  -7  12        3.43        5.39      2.57 o 
   4  -7  12       56.92       65.17      7.20 o 
   5  -7  12        4.25        1.31      2.61 o 
   6  -7  12        0.04        2.90      1.76 o 
   7  -7  12        0.00        0.00      2.10 o 
  -6  -6  12        8.34       14.06      3.98 o 
  -5  -6  12       15.18       11.65      3.55 o 
  -4  -6  12        1.37        0.42      2.44 o 
  -3  -6  12      119.19      122.45      6.30 o 
  -2  -6  12        6.95        8.24      4.32 o 
  -1  -6  12        6.23        8.43      1.78 o 
   0  -6  12        0.36        2.36      2.49 o 
   1  -6  12        9.78       18.41      3.76 o 
   2  -6  12       19.87       16.86      3.54 o 
   3  -6  12      117.01      112.86      8.66 o 
   4  -6  12       69.01       52.75      6.40 o 
   5  -6  12        4.41       10.12      2.57 o 
   6  -6  12        4.35       10.37      2.49 o 
   7  -6  12       12.28       12.36      3.25 o 
  -7  -5  12        1.12        3.07      3.43 o 
  -6  -5  12        6.06        0.00      2.83 o 
  -5  -5  12        0.02        2.48      2.76 o 
  -4  -5  12        7.67        9.33      3.39 o 
  -3  -5  12      445.41      444.35     11.48 o 
  -2  -5  12       16.51       14.62      1.94 o 
  -1  -5  12      129.88       99.69      5.04 o 
   0  -5  12       37.70       48.12      3.76 o 
   1  -5  12      119.86      157.19      6.69 o 
   2  -5  12       78.81       74.68      6.58 o 
   3  -5  12       43.51       36.67      4.80 o 
   4  -5  12        0.92        0.65      1.41 o 
   5  -5  12        5.84       11.03      2.60 o 
   6  -5  12        4.24        5.22      1.58 o 
   7  -5  12        0.02        3.80      2.73 o 
  -7  -4  12        3.18        3.01      3.46 o 
  -6  -4  12        3.72        4.01      2.75 o 
  -5  -4  12       76.76       73.20      4.61 o 
  -4  -4  12       16.91       14.45      2.22 o 
  -3  -4  12       53.67       53.36      2.39 o 
  -2  -4  12       29.69       31.81      1.64 o 
  -1  -4  12        2.00        0.00      1.51 o 
   0  -4  12       31.81       40.87      3.44 o 
   1  -4  12        0.04        1.91      1.50 o 
   2  -4  12        5.37        7.20      2.21 o 
   3  -4  12        0.51        0.00      1.68 o 
   4  -4  12        0.00        0.36      2.54 o 
   5  -4  12        5.43        3.27      2.12 o 
   6  -4  12        4.19        6.51      1.78 o 
   7  -4  12       15.07       17.64      2.52 o 
  -8  -3  12        9.15       11.31      4.47 o 
  -7  -3  12        6.27       12.75      4.35 o 
  -6  -3  12        1.43        0.45      1.29 o 
  -5  -3  12      209.73      197.28      7.37 o 
  -4  -3  12      154.78      142.47      6.29 o 
  -3  -3  12        5.66        6.49      1.17 o 
  -2  -3  12       18.39       19.03      1.23 o 
  -1  -3  12        6.79        6.91      1.64 o 
   0  -3  12       38.35       30.17      2.69 o 
   1  -3  12        8.26       19.33      2.39 o 
   2  -3  12        0.34        0.30      0.73 o 
   3  -3  12      164.96      185.85      4.28 o 
   4  -3  12        0.18        0.70      1.39 o 
   5  -3  12       96.56      128.22      6.86 o 
   6  -3  12       43.82       46.57      3.66 o 
   7  -3  12        0.40        0.00      2.00 o 
  -8  -2  12        6.79        5.15      3.34 o 
  -7  -2  12        0.24        0.00      2.72 o 
  -6  -2  12       44.96       48.05      3.80 o 
  -5  -2  12        3.55        2.53      1.42 o 
  -4  -2  12      240.45      236.65      8.13 o 
  -3  -2  12        2.37        3.65      1.01 o 
  -2  -2  12        3.07        3.21      1.10 o 
  -1  -2  12        0.22        3.12      0.89 o 
   0  -2  12        9.51        5.54      1.45 o 
   1  -2  12      182.67      176.91      6.21 o 
   2  -2  12      403.67      458.48     10.31 o 
   3  -2  12       63.29       56.40      3.46 o 
   4  -2  12       69.11       71.69      3.96 o 
   5  -2  12       39.23       33.63      2.99 o 
   6  -2  12        1.85        4.28      1.75 o 
   7  -2  12        1.17        0.51      1.80 o 
  -8  -1  12        0.05        1.94      2.91 o 
  -7  -1  12        2.35        3.86      2.61 o 
  -6  -1  12        0.15        1.85      1.70 o 
  -5  -1  12       37.68       26.38      4.92 o 
  -4  -1  12        0.15        1.43      1.49 o 
  -3  -1  12      159.04      170.98      3.86 o 
  -2  -1  12      120.03      118.61      3.34 o 
  -1  -1  12        0.00        1.54      0.69 o 
   0  -1  12      116.83      131.35      3.09 o 
   1  -1  12      152.46      119.04      4.89 o 
   2  -1  12        2.64        1.75      1.33 o 
   3  -1  12        0.21        1.66      1.26 o 
   4  -1  12       76.45       71.64      3.94 o 
   5  -1  12        0.47        2.48      1.34 o 
   6  -1  12        6.18        5.79      1.38 o 
   7  -1  12        1.29        0.00      2.02 o 
  -8   0  12        3.62        0.00      2.96 o 
  -7   0  12        0.01        2.62      2.33 o 
  -6   0  12        0.38        3.90      1.70 o 
  -5   0  12        0.95        1.66      2.54 o 
  -4   0  12        0.04        2.31      1.00 o 
  -3   0  12        6.21        8.99      1.63 o 
  -2   0  12      135.99      131.76      3.23 o 
  -1   0  12       90.48       91.34      2.58 o 
   0   0  12       77.31       65.00      2.41 o 
   1   0  12      215.82      236.94      8.23 o 
   2   0  12        8.13        4.42      1.37 o 
   3   0  12       17.25        7.96      1.47 o 
   4   0  12        7.76        3.27      1.24 o 
   5   0  12        8.33       11.37      1.94 o 
   6   0  12        0.35        0.47      1.50 o 
  -8   1  12        5.71        7.44      3.13 o 
  -7   1  12        5.80        5.98      1.66 o 
  -6   1  12       49.40       48.32      4.13 o 
  -5   1  12       69.03       61.13      4.42 o 
  -4   1  12        5.73       13.63      3.36 o 
  -3   1  12      204.63      184.84      6.15 o 
  -2   1  12       59.89       56.52      3.52 o 
  -1   1  12        5.40        0.00      1.28 o 
   0   1  12        6.57        5.51      0.80 o 
   1   1  12      709.80      668.22     10.21 o 
   2   1  12       48.05       48.50      2.84 o 
   3   1  12        7.22       14.23      2.00 o 
   4   1  12       81.61       75.60      4.12 o 
   5   1  12        5.84        4.62      1.68 o 
   6   1  12        0.00        1.57      1.67 o 
  -8   2  12        1.29        5.16      2.79 o 
  -7   2  12        0.06        5.08      4.68 o 
  -6   2  12       45.35       55.50      4.76 o 
  -5   2  12      177.63      192.09     10.87 o 
  -4   2  12       45.58       60.71      4.12 o 
  -3   2  12      186.25      160.37      6.42 o 
  -2   2  12       19.95       25.25      2.60 o 
  -1   2  12      136.72       97.84      4.88 o 
   0   2  12       53.61       49.13      3.56 o 
   1   2  12       28.82       29.11      2.13 o 
   2   2  12        7.77        4.04      1.07 o 
   3   2  12        3.84        4.57      1.30 o 
   4   2  12       18.46       18.50      2.17 o 
   5   2  12        0.00        1.90      2.07 o 
  -8   3  12        6.30       10.29      3.77 o 
  -7   3  12       14.90       24.63      4.99 o 
  -6   3  12       63.23       66.31      7.00 o 
  -5   3  12       33.46       42.02      3.85 o 
  -4   3  12        2.47        2.06      1.55 o 
  -3   3  12       53.80       69.54     10.91 o 
  -2   3  12       30.74       22.73      2.78 o 
  -1   3  12       24.07       23.08      2.84 o 
   0   3  12       35.89       31.14      3.20 o 
   1   3  12       49.13       47.99      5.86 o 
   2   3  12        0.31        0.00      1.82 o 
   3   3  12        1.34        0.00      1.54 o 
   4   3  12        0.78        1.24      1.79 o 
   5   3  12        0.17        3.39      2.31 o 
  -8   4  12        2.19        4.37      2.64 o 
  -7   4  12       17.90       27.18      5.07 o 
  -6   4  12       86.04       72.81      7.53 o 
  -5   4  12        4.05        2.77      1.82 o 
  -4   4  12        4.03        3.99      1.75 o 
  -3   4  12       51.29       45.99      4.01 o 
  -2   4  12        7.45       13.69      2.37 o 
  -1   4  12       21.76       22.74      2.99 o 
   0   4  12      201.04      231.27      8.54 o 
   1   4  12       18.92       11.91      3.93 o 
   2   4  12       23.96       23.87      2.98 o 
   3   4  12        1.79        4.06      2.08 o 
   4   4  12        8.43        5.12      1.72 o 
  -7   5  12        0.05        1.88      3.04 o 
  -6   5  12        9.31        8.79      2.46 o 
  -5   5  12        4.15        3.74      3.36 o 
  -4   5  12       73.66       58.03     12.63 o 
  -3   5  12       11.74       12.23      2.49 o 
  -2   5  12        1.26        2.79      1.55 o 
  -1   5  12       19.71       17.35      2.90 o 
   0   5  12        5.59        3.71      2.06 o 
   1   5  12        5.91        4.93      2.32 o 
   2   5  12        5.79        0.59      5.27 o 
   3   5  12        0.05        0.00      1.50 o 
  -7   6  12        0.31        0.00      3.24 o 
  -6   6  12        0.54        0.00      1.75 o 
  -5   6  12        0.55        0.25      1.83 o 
  -4   6  12        6.60        8.43      6.00 o 
  -3   6  12        9.92       10.04      2.58 o 
  -2   6  12        2.76        0.11      1.88 o 
  -1   6  12        1.29        1.14      1.73 o 
   0   6  12        0.10        1.00      2.17 o 
   1   6  12        1.44        2.18      2.93 o 
   2   6  12        3.19        7.35      3.34 o 
  -6   7  12        0.10        0.60      1.94 o 
  -5   7  12        1.24        0.70      2.06 o 
  -4   7  12        8.62        8.01      5.33 o 
  -3   7  12        7.17        5.42      2.80 o 
  -2   7  12        4.87        5.17      2.40 o 
  -1   7  12        1.89        1.55      2.10 o 
   0   7  12        1.11        2.66      3.11 o 
   1   7  12       31.72       52.84      7.12 o 
  -4   8  12        0.08        2.84      3.50 o 
  -3   8  12        9.36        1.72      3.81 o 
  -2   8  12       28.60       35.44      5.88 o 
  -1   8  12        8.59        4.02      2.12 o 
  -1 -11  13        0.34        7.40      3.80 o 
   0 -11  13        2.44        9.83      4.42 o 
   1 -11  13        1.93        0.00      2.96 o 
   2 -11  13        0.98        0.00      3.09 o 
   3 -11  13        1.60        7.36      3.84 o 
  -3 -10  13       20.02       26.12      3.67 o 
  -2 -10  13        0.03        2.33      3.55 o 
  -1 -10  13       13.97       21.64      5.37 o 
   0 -10  13        0.07        7.19      3.53 o 
   1 -10  13        2.28        6.87      4.08 o 
   2 -10  13       20.06       20.95      5.08 o 
   3 -10  13        1.21        2.64      3.29 o 
   4 -10  13        0.47        2.78      2.96 o 
   5 -10  13        0.04        0.00      3.50 o 
  -4  -9  13        0.10        0.00      2.54 o 
  -3  -9  13       36.43       39.19      4.24 o 
  -2  -9  13        6.96        8.45      2.13 o 
  -1  -9  13        0.19        4.20      1.84 o 
   0  -9  13        1.22        0.00      2.62 o 
   1  -9  13        0.34        0.32      2.49 o 
   2  -9  13        2.17        1.90      2.21 o 
   3  -9  13        1.19        1.12      2.73 o 
   4  -9  13        0.13        0.00      2.78 o 
   5  -9  13       12.03        9.63      4.20 o 
   6  -9  13        0.52        3.05      3.28 o 
  -5  -8  13        1.81        0.49      2.26 o 
  -4  -8  13        1.33        0.00      2.36 o 
  -3  -8  13       25.45       28.13      3.49 o 
  -2  -8  13       13.40       14.05      2.64 o 
  -1  -8  13        0.16        0.00      1.48 o 
   0  -8  13       29.38       37.84      5.77 o 
   1  -8  13        8.68        7.02      3.16 o 
   2  -8  13        9.34        9.13      3.33 o 
   3  -8  13       24.72       29.20      5.41 o 
   4  -8  13       22.10       29.63      5.45 o 
   5  -8  13       31.30       47.54      7.01 o 
   6  -8  13        2.66        8.86      4.08 o 
  -6  -7  13        7.14       11.08      4.01 o 
  -5  -7  13       12.00       16.51      4.06 o 
  -4  -7  13        0.75        2.13      2.61 o 
  -3  -7  13        0.43        0.00      2.20 o 
  -2  -7  13      273.23      250.98      9.14 o 
  -1  -7  13        0.15        0.00      1.53 o 
   0  -7  13       59.59       62.56      6.75 o 
   1  -7  13        0.10        1.90      2.47 o 
   2  -7  13       57.29       51.60      6.24 o 
   3  -7  13       10.28       14.36      3.66 o 
   4  -7  13       16.47       16.08      4.26 o 
   5  -7  13       12.82       14.97      4.04 o 
   6  -7  13        3.45        5.89      3.16 o 
   7  -7  13        4.31        0.19      1.75 o 
  -6  -6  13        0.40        0.00      3.25 o 
  -5  -6  13        0.75        0.00      3.09 o 
  -4  -6  13       11.65        8.46      3.15 o 
  -3  -6  13       50.30       56.51      5.34 o 
  -2  -6  13        0.19        3.72      2.38 o 
  -1  -6  13       16.94        9.67      1.99 o 
   0  -6  13       76.35       84.61      7.18 o 
   1  -6  13       17.64       11.60      3.00 o 
   2  -6  13        3.62        2.75      2.52 o 
   3  -6  13       48.45       53.29      6.33 o 
   4  -6  13        2.59        0.00      1.98 o 
   5  -6  13       15.53       11.69      4.22 o 
   6  -6  13        0.30        0.00      1.73 o 
   7  -6  13        0.77        3.12      2.23 o 
  -7  -5  13       18.66       30.11      5.96 o 
  -6  -5  13        4.69        2.89      3.43 o 
  -5  -5  13        4.94        3.58      2.77 o 
  -4  -5  13       44.90       38.39      5.35 o 
  -3  -5  13      198.39      209.01      6.39 o 
  -2  -5  13       80.98       82.71      4.07 o 
  -1  -5  13       26.01       44.14      3.66 o 
   0  -5  13       69.62       81.28      4.96 o 
   1  -5  13        5.34        1.59      2.91 o 
   2  -5  13        2.65        1.55      4.87 o 
   3  -5  13        3.11        6.98      2.52 o 
   4  -5  13        4.05        2.81      2.30 o 
   5  -5  13        3.59        2.33      2.28 o 
   6  -5  13        1.83        2.84      1.52 o 
   7  -5  13        2.79        3.29      4.79 o 
  -7  -4  13        0.46        0.77      2.22 o 
  -6  -4  13        0.53        0.00      3.14 o 
  -5  -4  13       68.14       70.92      4.70 o 
  -4  -4  13        7.53        2.85      1.65 o 
  -3  -4  13       73.59       67.22      3.67 o 
  -2  -4  13       46.52       44.31      2.92 o 
  -1  -4  13       14.38       15.18      2.31 o 
   0  -4  13       13.78       12.50      3.31 o 
   1  -4  13       37.11       44.40      3.66 o 
   2  -4  13        3.00        2.50      1.34 o 
   3  -4  13       27.10       17.62      2.59 o 
   4  -4  13        2.97        8.38      1.61 o 
   5  -4  13        0.61        1.84      3.33 o 
   6  -4  13       21.15       19.32      2.63 o 
   7  -4  13       15.44       19.21      3.45 o 
  -7  -3  13        0.10        0.00      2.51 o 
  -6  -3  13        9.73        7.61      1.88 o 
  -5  -3  13       36.14       40.23      3.73 o 
  -4  -3  13      161.26      142.68      9.23 o 
  -3  -3  13       18.61       18.13      2.71 o 
  -2  -3  13       84.41       84.67      4.48 o 
  -1  -3  13       59.86       54.91      3.76 o 
   0  -3  13       51.57       63.97      4.56 o 
   1  -3  13       66.01       66.38      4.19 o 
   2  -3  13      170.84      138.38     10.02 o 
   3  -3  13        0.02        0.00      1.22 o 
   4  -3  13       82.36       72.02      4.09 o 
   5  -3  13        2.66        3.92      1.61 o 
   6  -3  13       12.62       20.26      2.70 o 
   7  -3  13        1.17        3.26      1.80 o 
  -8  -2  13        4.79        5.08      3.85 o 
  -7  -2  13        8.35        8.94      3.37 o 
  -6  -2  13       18.16       19.06      4.19 o 
  -5  -2  13        0.00        2.62      1.80 o 
  -4  -2  13        6.69       10.10      2.70 o 
  -3  -2  13       10.55       13.37      2.33 o 
  -2  -2  13        1.48        4.14      1.03 o 
  -1  -2  13       45.79       38.78      2.21 o 
   0  -2  13       45.81       46.44      2.42 o 
   1  -2  13       77.93       74.28      4.19 o 
   2  -2  13       39.03       44.27      3.50 o 
   3  -2  13        6.12        0.00      2.12 o 
   4  -2  13        9.47       13.90      2.03 o 
   5  -2  13        0.53        2.98      2.06 o 
   6  -2  13        0.69        0.00      2.06 o 
   7  -2  13        0.61        1.98      1.90 o 
  -8  -1  13        7.96        6.62      3.91 o 
  -7  -1  13        1.12        0.61      2.64 o 
  -6  -1  13       10.04       13.69      4.41 o 
  -5  -1  13       14.90       14.62      2.53 o 
  -4  -1  13        0.00        2.04      1.35 o 
  -3  -1  13        8.70       10.08      1.22 o 
  -2  -1  13        0.14        0.00      1.11 o 
  -1  -1  13      271.76      274.71      5.06 o 
   0  -1  13      207.56      202.15      3.92 o 
   1  -1  13       38.42       27.46      1.73 o 
   2  -1  13      671.02      653.72     13.62 o 
   3  -1  13       29.65       35.56      2.79 o 
   4  -1  13        7.77       10.99      1.94 o 
   5  -1  13       41.20       33.67      3.02 o 
   6  -1  13        3.77        2.53      1.69 o 
  -8   0  13        0.68        4.11      3.35 o 
  -7   0  13        2.59        5.20      1.81 o 
  -6   0  13        0.39        4.79      1.58 o 
  -5   0  13       33.25       26.77      3.19 o 
  -4   0  13       76.63       87.57      7.22 o 
  -3   0  13       75.42       61.10      6.20 o 
  -2   0  13       67.09       71.03      2.38 o 
  -1   0  13       15.14       20.73      1.32 o 
   0   0  13       10.32       15.13      1.29 o 
   1   0  13       42.84       36.42      2.75 o 
   2   0  13      135.29      128.03      5.35 o 
   3   0  13       27.24       37.57      2.83 o 
   4   0  13       15.78       14.86      2.12 o 
   5   0  13       14.94       14.65      2.32 o 
   6   0  13        0.26        2.18      1.58 o 
  -8   1  13        2.41        0.09      2.54 o 
  -7   1  13        0.75        0.16      1.70 o 
  -6   1  13       32.89       30.90      3.53 o 
  -5   1  13        3.10        4.18      2.02 o 
  -4   1  13       14.15       12.54      3.26 o 
  -3   1  13      264.99      290.36      8.24 o 
  -2   1  13       44.80       43.14      3.16 o 
  -1   1  13        6.14        7.37      2.18 o 
   0   1  13       11.76        8.68      0.99 o 
   1   1  13      384.94      374.57      7.66 o 
   2   1  13       10.91       11.98      1.60 o 
   3   1  13        0.90        0.00      1.08 o 
   4   1  13       13.78       15.32      2.05 o 
   5   1  13        1.04        3.36      1.42 o 
   6   1  13        0.00        1.91      3.19 o 
  -8   2  13        0.03        1.37      2.93 o 
  -7   2  13        8.08       10.91      2.44 o 
  -6   2  13        5.43       18.07      4.41 o 
  -5   2  13      128.86      122.33      9.05 o 
  -4   2  13        2.27        1.38      1.32 o 
  -3   2  13       17.11       13.96      2.21 o 
  -2   2  13       88.29       86.12      4.74 o 
  -1   2  13       42.01       61.88      4.04 o 
   0   2  13       11.98        5.55      1.59 o 
   1   2  13       97.58       62.68      6.81 o 
   2   2  13        0.65        3.35      1.65 o 
   3   2  13        0.07        0.68      2.62 o 
   4   2  13        0.68        0.00      2.24 o 
   5   2  13        3.35        6.13      2.62 o 
  -7   3  13        2.67       19.72      4.68 o 
  -6   3  13       11.08        9.15      3.47 o 
  -5   3  13       14.14       13.14      3.56 o 
  -4   3  13        0.83        1.42      1.36 o 
  -3   3  13      195.39      190.54      7.56 o 
  -2   3  13       39.64       51.68      4.60 o 
  -1   3  13       96.17       64.87      4.46 o 
   0   3  13      112.39       82.48      5.11 o 
   1   3  13        0.83        0.00      3.30 o 
   2   3  13       58.26       63.05      4.93 o 
   3   3  13        6.61       10.06      2.42 o 
   4   3  13        2.45        4.61      4.07 o 
  -7   4  13       12.82       24.37      4.96 o 
  -6   4  13        1.52        3.76      2.97 o 
  -5   4  13        6.91        3.56      2.01 o 
  -4   4  13       41.00       46.70      7.12 o 
  -3   4  13        4.27        5.61      1.95 o 
  -2   4  13        5.86        6.83      2.09 o 
  -1   4  13        0.00        6.04      2.06 o 
   0   4  13        0.59        1.62      1.66 o 
   1   4  13        0.00        0.00      2.54 o 
   2   4  13        0.07        0.00      2.46 o 
   3   4  13        0.36        0.97      3.70 o 
   4   4  13        0.25        1.02      1.70 o 
  -7   5  13        0.59        3.59      3.16 o 
  -6   5  13        2.35        3.93      4.16 o 
  -5   5  13        3.44        4.55      2.50 o 
  -4   5  13       23.67       19.73      3.88 o 
  -3   5  13        0.09        0.00      1.58 o 
  -2   5  13        2.00        1.08      1.64 o 
  -1   5  13        8.33        7.61      3.76 o 
   0   5  13        0.58        2.10      1.55 o 
   1   5  13        4.04        6.79      3.56 o 
   2   5  13        2.08        0.00      2.99 o 
   3   5  13        2.73        0.00      1.97 o 
  -6   6  13        0.33        0.00      2.99 o 
  -5   6  13        2.29        1.00      1.92 o 
  -4   6  13       12.94        7.83      3.31 o 
  -3   6  13        3.16        5.21      2.27 o 
  -2   6  13        0.08        0.62      1.94 o 
  -1   6  13        2.65        0.01      2.83 o 
   0   6  13        3.31        4.59      3.56 o 
   1   6  13       31.24       35.39      5.89 o 
   2   6  13        2.44        2.31      2.53 o 
  -5   7  13        0.00        0.00      2.55 o 
  -4   7  13        1.27        0.98      1.79 o 
  -3   7  13        4.17        5.82      3.85 o 
  -2   7  13        3.59        9.75      5.10 o 
  -1   7  13       43.41       42.30     16.14 o 
   0   7  13        0.06        2.92      2.52 o 
   0 -11  14        0.85        0.92      2.99 o 
   1 -11  14        1.17        2.07      3.81 o 
   2 -11  14        1.01        1.06      2.71 o 
   3 -11  14        0.00        4.94      3.58 o 
  -3 -10  14       11.68       11.18      5.07 o 
  -2 -10  14        1.56        3.18      2.09 o 
  -1 -10  14        0.21        0.25      2.54 o 
   0 -10  14        0.35        0.00      2.67 o 
   1 -10  14       11.68       10.24      4.00 o 
   2 -10  14        8.78        7.37      3.27 o 
   3 -10  14        0.46        0.00      2.50 o 
   4 -10  14        0.22        3.06      3.54 o 
  -4  -9  14        6.15        5.31      2.57 o 
  -3  -9  14       15.82       13.88      2.98 o 
  -2  -9  14        3.65        6.69      2.13 o 
  -1  -9  14       16.06       13.03      2.86 o 
   0  -9  14        0.63        0.00      2.95 o 
   1  -9  14       23.37       15.63      4.68 o 
   2  -9  14        0.16        0.00      2.78 o 
   3  -9  14       10.62       13.36      4.26 o 
   4  -9  14        0.04        1.79      2.62 o 
   5  -9  14        0.53        5.29      3.47 o 
  -5  -8  14        1.76        5.74      3.36 o 
  -4  -8  14        0.24        2.76      2.21 o 
  -3  -8  14        1.89        0.00      3.47 o 
  -2  -8  14        0.95        0.25      1.51 o 
  -1  -8  14        0.55        0.00      1.42 o 
   0  -8  14        8.67        7.02      2.78 o 
   1  -8  14        0.05        5.71      3.15 o 
   2  -8  14       44.15       44.44      6.50 o 
   3  -8  14        0.06        0.00      2.21 o 
   4  -8  14       61.56       61.39      7.73 o 
   5  -8  14        4.52       11.21      3.90 o 
   6  -8  14        2.77        2.17      2.48 o 
  -5  -7  14        9.46        6.01      3.56 o 
  -4  -7  14       18.12       21.84      4.63 o 
  -3  -7  14        4.34        5.34      2.07 o 
  -2  -7  14      201.13      207.22      8.50 o 
  -1  -7  14       14.44       25.15      4.22 o 
   0  -7  14        6.14        4.69      2.63 o 
   1  -7  14       19.49       11.31      3.34 o 
   2  -7  14        1.80        0.00      2.05 o 
   3  -7  14        5.96        3.40      2.63 o 
   4  -7  14        0.01        0.00      2.35 o 
   5  -7  14       15.34       13.47      4.49 o 
   6  -7  14        1.13        0.00      3.36 o 
  -6  -6  14        2.99        1.67      2.30 o 
  -5  -6  14        8.43       11.23      4.19 o 
  -4  -6  14       77.86       76.61      7.93 o 
  -3  -6  14        5.94        3.81      2.08 o 
  -2  -6  14       25.25       25.66      3.12 o 
  -1  -6  14        8.06       11.18      3.29 o 
   0  -6  14        5.66        2.66      1.96 o 
   1  -6  14        1.38        1.33      1.96 o 
   2  -6  14       55.65       50.65      5.82 o 
   3  -6  14        0.79        0.04      2.36 o 
   4  -6  14       18.96       24.03      4.54 o 
   5  -6  14        1.82        2.30      2.52 o 
   6  -6  14        1.21        2.06      1.93 o 
  -6  -5  14        1.78        0.19      2.47 o 
  -5  -5  14       28.64       23.81      4.70 o 
  -4  -5  14       59.67       54.57      4.38 o 
  -3  -5  14      113.37      104.86      4.70 o 
  -2  -5  14       29.48       33.02      3.33 o 
  -1  -5  14       13.00       12.68      3.25 o 
   0  -5  14        2.50        1.97      1.66 o 
   1  -5  14       19.66       20.27      2.79 o 
   2  -5  14        8.92        8.21      2.21 o 
   3  -5  14        3.00        3.40      2.62 o 
   4  -5  14        0.18        0.00      2.15 o 
   5  -5  14        3.22        4.26      2.21 o 
   6  -5  14        8.55       10.02      2.61 o 
  -7  -4  14        3.08        0.78      2.96 o 
  -6  -4  14        0.86        4.55      3.32 o 
  -5  -4  14       11.53       13.31      2.36 o 
  -4  -4  14       32.99       31.64      3.47 o 
  -3  -4  14      200.32      212.48      6.48 o 
  -2  -4  14        0.79        0.08      1.31 o 
  -1  -4  14      118.43      118.68      5.69 o 
   0  -4  14        4.23        4.71      1.76 o 
   1  -4  14      114.07       92.21      5.20 o 
   2  -4  14       21.62       28.54      3.18 o 
   3  -4  14       20.39       20.73      2.96 o 
   4  -4  14        0.16        0.04      1.57 o 
   5  -4  14        2.97        0.00      3.45 o 
   6  -4  14       14.20       15.73      2.50 o 
  -7  -3  14        0.74        0.31      2.94 o 
  -6  -3  14        0.60        0.00      1.36 o 
  -5  -3  14        8.34        8.72      1.90 o 
  -4  -3  14       16.57       16.98      2.60 o 
  -3  -3  14        0.56        0.00      1.47 o 
  -2  -3  14       20.36       20.58      3.17 o 
  -1  -3  14      127.35      149.06      6.07 o 
   0  -3  14        0.04        0.74      1.48 o 
   1  -3  14      170.53      160.50      6.52 o 
   2  -3  14        8.88        5.26      2.81 o 
   3  -3  14       87.06      104.90      5.79 o 
   4  -3  14       15.65       19.73      2.41 o 
   5  -3  14        0.62        0.00      1.45 o 
   6  -3  14       11.87       15.29      2.51 o 
  -7  -2  14        9.03       16.85      4.96 o 
  -6  -2  14       10.90       12.21      2.31 o 
  -5  -2  14       10.87        7.54      1.99 o 
  -4  -2  14       28.35       23.25      3.15 o 
  -3  -2  14       29.97       28.03      4.51 o 
  -2  -2  14        9.32        7.64      1.47 o 
  -1  -2  14      224.22      210.00      6.68 o 
   0  -2  14      318.21      328.23      8.42 o 
   1  -2  14        3.11        0.48      1.27 o 
   2  -2  14      524.49      545.76     11.94 o 
   3  -2  14       11.89        8.67      1.56 o 
   4  -2  14       15.48       19.07      2.32 o 
   5  -2  14       18.55       23.24      2.69 o 
   6  -2  14        3.46        1.37      1.55 o 
  -7  -1  14        0.11        8.11      4.32 o 
  -6  -1  14       16.88       20.44      4.70 o 
  -5  -1  14       40.69       28.78      3.26 o 
  -4  -1  14       52.45       54.05      6.06 o 
  -3  -1  14        2.67        3.53      2.57 o 
  -2  -1  14      756.34      764.57     21.78 o 
  -1  -1  14        0.80        0.16      0.96 o 
   0  -1  14       17.08       18.86      1.32 o 
   1  -1  14        1.64        4.35      0.92 o 
   2  -1  14      105.58      106.08      5.18 o 
   3  -1  14       43.99       33.54      3.72 o 
   4  -1  14       17.99       13.17      1.96 o 
   5  -1  14       29.05       33.64      3.18 o 
   6  -1  14        0.70        0.00      2.39 o 
  -8   0  14        1.26        1.19      2.75 o 
  -7   0  14        0.04        2.64      3.19 o 
  -6   0  14        5.13        4.60      2.12 o 
  -5   0  14       34.48       33.57      4.80 o 
  -4   0  14      125.02      110.18      8.51 o 
  -3   0  14       14.03       12.57      3.81 o 
  -2   0  14        1.14        2.22      1.31 o 
  -1   0  14        8.59       13.19      1.78 o 
   0   0  14      112.23      112.66      3.20 o 
   1   0  14        0.05        0.00      0.76 o 
   2   0  14       58.39       45.72      3.46 o 
   3   0  14        2.05        2.12      1.33 o 
   4   0  14        5.32        7.68      1.85 o 
   5   0  14        3.40        1.12      1.63 o 
  -8   1  14        0.75        0.00      3.66 o 
  -7   1  14       15.31       21.95      3.24 o 
  -6   1  14        0.15        1.20      1.97 o 
  -5   1  14       18.49       20.75      4.24 o 
  -4   1  14        8.63        3.16      2.32 o 
  -3   1  14       62.00       41.67      3.37 o 
  -2   1  14      138.92      129.47      9.34 o 
  -1   1  14        2.97        1.94      1.40 o 
   0   1  14        7.07        7.85      1.64 o 
   1   1  14        0.01        4.31      3.07 o 
   2   1  14        9.08        4.76      2.51 o 
   3   1  14       16.58       13.86      3.36 o 
   4   1  14        4.86        5.30      4.13 o 
   5   1  14        1.03        7.95      2.34 o 
  -7   2  14        0.11        0.00      2.48 o 
  -6   2  14       91.91      133.67      9.76 o 
  -5   2  14       25.65       23.75      4.36 o 
  -4   2  14        0.58        1.19      3.61 o 
  -3   2  14      113.89      125.80      6.01 o 
  -2   2  14       72.61       66.87      4.36 o 
  -1   2  14        0.40        0.00      1.35 o 
   0   2  14      200.46      200.30      7.78 o 
   1   2  14       18.43       26.78      4.85 o 
   2   2  14       40.20       45.26      6.15 o 
   3   2  14        0.59        1.86      1.64 o 
   4   2  14        0.56        6.97      2.28 o 
  -7   3  14        2.75       10.55      4.22 o 
  -6   3  14       22.05       21.01      5.02 o 
  -5   3  14        0.20        0.00      2.03 o 
  -4   3  14        0.65        0.90      1.59 o 
  -3   3  14       33.57       24.61      3.04 o 
  -2   3  14        3.19        5.66      2.38 o 
  -1   3  14       10.57        8.37      1.92 o 
   0   3  14        6.23        8.64      2.08 o 
   1   3  14       11.64       13.44      4.05 o 
   2   3  14        0.75        2.45      2.29 o 
   3   3  14        0.74        2.02      2.00 o 
   4   3  14        0.51        2.42      1.70 o 
  -7   4  14        0.03        2.28      2.62 o 
  -6   4  14        4.17       17.64      4.84 o 
  -5   4  14        8.11        7.66      2.36 o 
  -4   4  14        0.32        2.90      1.85 o 
  -3   4  14        0.10        2.32      3.70 o 
  -2   4  14       61.30       74.24      5.16 o 
  -1   4  14        0.82        4.39      1.82 o 
   0   4  14        1.02        1.66      1.92 o 
   1   4  14        0.09        0.00      2.32 o 
   2   4  14        9.04        9.88      3.64 o 
   3   4  14        2.57        3.75      1.93 o 
  -6   5  14        0.05        0.25      2.35 o 
  -5   5  14        0.39        0.36      1.75 o 
  -4   5  14        2.96        2.21      2.59 o 
  -3   5  14        6.34        3.57      2.18 o 
  -2   5  14        0.21        0.95      1.52 o 
  -1   5  14        0.72        0.00      2.11 o 
   0   5  14        0.71        1.49      4.27 o 
   1   5  14        2.28        4.17      2.64 o 
   2   5  14       15.13       25.43      4.98 o 
  -5   6  14        4.72        5.67      2.43 o 
  -4   6  14        0.38        0.02      1.88 o 
  -3   6  14        0.19        2.45      3.26 o 
  -2   6  14        4.83        3.86      2.13 o 
  -1   6  14       37.05       40.80      4.68 o 
   0   6  14        0.04        0.00      1.64 o 
   1   6  14        5.50        8.22      3.80 o 
   1 -11  15        6.16        4.85      2.90 o 
  -2 -10  15        0.72        2.32      3.07 o 
  -1 -10  15        5.81        1.14      2.81 o 
   0 -10  15        5.96        0.00      2.92 o 
   1 -10  15        6.63        3.56      3.31 o 
   2 -10  15        0.04        4.77      3.90 o 
   3 -10  15        6.32        9.37      4.10 o 
   4 -10  15        0.76        0.49      2.80 o 
  -3  -9  15        0.20        0.00      1.76 o 
  -2  -9  15        6.76        8.63      2.62 o 
  -1  -9  15       24.37       22.54      3.06 o 
   0  -9  15        1.20        0.00      2.65 o 
   1  -9  15       24.70       26.87      5.29 o 
   2  -9  15        0.71        0.00      2.37 o 
   3  -9  15        2.94        1.51      2.74 o 
   4  -9  15        5.09        9.62      4.58 o 
   5  -9  15        1.41        1.14      3.79 o 
  -4  -8  15        1.39        1.47      2.66 o 
  -3  -8  15       27.27       32.71      4.73 o 
  -2  -8  15        0.37        1.32      3.40 o 
  -1  -8  15        0.15        9.78      3.76 o 
   0  -8  15        6.20        5.74      3.38 o 
   1  -8  15       20.55       24.60      4.80 o 
   2  -8  15        0.39        2.83      2.87 o 
   3  -8  15        1.85        3.40      2.27 o 
   4  -8  15       17.75       22.44      5.11 o 
   5  -8  15        3.14        0.00      2.21 o 
  -5  -7  15        1.85        0.00      2.26 o 
  -4  -7  15       35.84       25.09      4.91 o 
  -3  -7  15       27.51       31.09      3.59 o 
  -2  -7  15       68.12       68.38      5.03 o 
  -1  -7  15       30.08       15.49      3.98 o 
   0  -7  15       47.80       36.36      5.46 o 
   1  -7  15        2.79        0.00      2.55 o 
   2  -7  15        6.82        6.42      2.79 o 
   3  -7  15        0.56        0.71      2.23 o 
   4  -7  15        4.23        5.90      2.78 o 
   5  -7  15       10.04        9.30      3.94 o 
   6  -7  15        0.04        0.00      2.50 o 
  -6  -6  15        0.24        4.35      3.60 o 
  -5  -6  15        2.80        4.14      3.43 o 
  -4  -6  15       38.08       24.82      4.87 o 
  -3  -6  15        3.05        8.36      2.34 o 
  -2  -6  15      176.04      184.61      7.88 o 
  -1  -6  15        4.33        8.06      3.23 o 
   0  -6  15       72.99       81.00      7.36 o 
   1  -6  15        2.59        0.53      2.09 o 
   2  -6  15       12.16       10.95      3.28 o 
   3  -6  15        0.26        3.86      2.68 o 
   4  -6  15       48.16       63.73      7.19 o 
   5  -6  15        1.60        4.20      2.92 o 
   6  -6  15        3.89        2.36      2.18 o 
  -6  -5  15        0.06        1.77      3.12 o 
  -5  -5  15        3.22        4.10      3.02 o 
  -4  -5  15       15.16       15.21      2.79 o 
  -3  -5  15       14.44       11.31      2.26 o 
  -2  -5  15       26.54       23.90      2.90 o 
  -1  -5  15        2.42        2.02      1.54 o 
   0  -5  15       50.05       47.26      3.95 o 
   1  -5  15       22.00       12.92      2.98 o 
   2  -5  15        1.28        0.00      1.66 o 
   3  -5  15        3.25        5.18      2.61 o 
   4  -5  15       12.02       15.79      3.90 o 
   5  -5  15        5.47        6.22      3.10 o 
   6  -5  15        6.97        8.42      2.56 o 
  -6  -4  15       11.29       21.38      5.21 o 
  -5  -4  15       19.36       16.33      6.08 o 
  -4  -4  15        0.98        2.11      1.78 o 
  -3  -4  15       71.93       70.20      3.87 o 
  -2  -4  15        1.52        2.61      1.54 o 
  -1  -4  15       73.54       66.20      4.46 o 
   0  -4  15       14.73       16.72      2.40 o 
   1  -4  15        7.48        6.54      1.90 o 
   2  -4  15       47.71       55.83      4.44 o 
   3  -4  15      106.00      103.62      6.02 o 
   4  -4  15        8.26        4.32      1.92 o 
   5  -4  15        2.87        7.89      2.59 o 
   6  -4  15        3.35        7.76      2.06 o 
  -7  -3  15        0.28        5.49      3.34 o 
  -6  -3  15        3.53        3.70      2.84 o 
  -5  -3  15        0.01        1.43      3.18 o 
  -4  -3  15       18.46       16.02      2.68 o 
  -3  -3  15       69.77       78.53      7.26 o 
  -2  -3  15       62.79       70.84      4.30 o 
  -1  -3  15      312.20      324.81      9.05 o 
   0  -3  15      329.72      327.71      9.10 o 
   1  -3  15        0.01        0.13      1.42 o 
   2  -3  15       71.25       69.92      4.72 o 
   3  -3  15       39.15       32.01      6.56 o 
   4  -3  15       22.00       23.49      4.63 o 
   5  -3  15       41.24       34.55      3.94 o 
   6  -3  15       17.49       13.77      2.53 o 
  -7  -2  15        1.99        4.25      3.66 o 
  -6  -2  15       16.97       14.88      2.52 o 
  -5  -2  15        9.56       10.37      2.57 o 
  -4  -2  15       84.64       88.50      5.70 o 
  -3  -2  15        0.39        4.73      3.18 o 
  -2  -2  15      288.79      301.18      8.11 o 
  -1  -2  15       19.60       25.27      2.53 o 
   0  -2  15      141.84      146.01      7.75 o 
   1  -2  15       80.96       86.35      4.72 o 
   2  -2  15       25.56       28.98      3.03 o 
   3  -2  15        5.42        7.42      2.04 o 
   4  -2  15       10.53       14.21      2.17 o 
   5  -2  15        0.65        4.54      1.58 o 
   6  -2  15        1.35        0.00      1.66 o 
  -7  -1  15        0.29        0.00      2.78 o 
  -6  -1  15        1.64        1.24      1.72 o 
  -5  -1  15        2.24        1.36      1.66 o 
  -4  -1  15       10.11        8.28      3.05 o 
  -3  -1  15       40.71       35.07      5.29 o 
  -2  -1  15      119.52      115.76      9.03 o 
  -1  -1  15        2.06        1.35      3.32 o 
   0  -1  15       61.64       56.98      3.39 o 
   1  -1  15        5.48        6.54      3.03 o 
   2  -1  15       26.26       22.92      2.66 o 
   3  -1  15       13.61       12.85      2.29 o 
   4  -1  15       20.30       20.85      2.53 o 
   5  -1  15        1.13        4.98      1.62 o 
  -7   0  15        3.14        7.33      3.61 o 
  -6   0  15        6.55       11.70      3.33 o 
  -5   0  15        8.06       10.92      3.42 o 
  -4   0  15       38.36       32.64      5.25 o 
  -3   0  15        6.49        0.73      2.61 o 
  -2   0  15       74.84       66.21      7.14 o 
  -1   0  15       71.91       57.12      3.34 o 
   0   0  15       15.57       12.61      2.96 o 
   1   0  15       94.88       74.89      7.67 o 
   2   0  15        4.62       13.21      3.86 o 
   3   0  15       10.16       12.59      3.99 o 
   4   0  15        5.77        4.01      1.95 o 
   5   0  15        0.28        1.17      1.70 o 
  -7   1  15        0.92        3.02      2.45 o 
  -6   1  15        0.01        8.40      3.50 o 
  -5   1  15       19.49       16.76      4.13 o 
  -4   1  15       12.70        9.92      3.64 o 
  -3   1  15        7.98        9.07      1.89 o 
  -2   1  15      126.14      117.88      5.40 o 
  -1   1  15        6.80        1.55      3.09 o 
   0   1  15        3.94        1.96      1.20 o 
   1   1  15       14.23        8.86      1.79 o 
   2   1  15       16.33       12.99      3.67 o 
   3   1  15        1.41        4.27      5.78 o 
   4   1  15        0.22        0.53      1.82 o 
  -7   2  15        0.43        0.00      2.98 o 
  -6   2  15       36.05       39.81      5.78 o 
  -5   2  15        0.00        4.81      3.06 o 
  -4   2  15        4.05        0.44      2.44 o 
  -3   2  15        5.50        8.82      4.39 o 
  -2   2  15        7.89       10.03      2.36 o 
  -1   2  15       51.65       76.72      9.17 o 
   0   2  15        3.90        7.47      1.72 o 
   1   2  15        2.29        2.90      1.91 o 
   2   2  15        0.65        0.00      2.55 o 
   3   2  15        0.39        1.64      2.02 o 
   4   2  15        1.05        0.98      6.13 o 
  -7   3  15        2.53        1.32      2.19 o 
  -6   3  15        4.82        1.19      3.21 o 
  -5   3  15        0.00        3.26      3.28 o 
  -4   3  15        8.12       12.32      2.88 o 
  -3   3  15        3.85        2.71      1.55 o 
  -2   3  15        7.52        3.69      1.72 o 
  -1   3  15        0.04        0.21      1.61 o 
   0   3  15        7.67       10.22      2.18 o 
   1   3  15        5.45        8.51      2.29 o 
   2   3  15        1.87        3.21      2.64 o 
   3   3  15       15.36       20.95      4.97 o 
  -6   4  15       14.37       20.39      4.76 o 
  -5   4  15        0.49        1.48      1.64 o 
  -4   4  15        1.69        1.07      1.68 o 
  -3   4  15       10.25       11.44      3.84 o 
  -2   4  15        6.44        3.97      1.69 o 
  -1   4  15        0.38        1.80      2.45 o 
   0   4  15       13.70        8.65      3.01 o 
   1   4  15        4.72       12.75      2.73 o 
   2   4  15       27.17       41.18      6.24 o 
  -5   5  15        0.00        3.58      2.12 o 
  -4   5  15        0.65        2.78      1.91 o 
  -3   5  15        0.51        2.13      1.87 o 
  -2   5  15        2.82        7.42      2.86 o 
  -1   5  15        0.59        2.08      2.00 o 
   0   5  15        1.86        6.22      3.76 o 
   1   5  15        0.06        0.00      1.79 o 
  -4   6  15        2.08        2.09      3.13 o 
  -3   6  15       63.87       77.47      8.24 o 
  -2   6  15        0.27        3.19      2.48 o 
  -1   6  15       17.02       14.26      4.07 o 
  -1 -10  16       13.98       22.01      5.06 o 
   0 -10  16        3.29        7.75      4.20 o 
   1 -10  16        4.99        8.61      3.61 o 
   2 -10  16        1.00        2.56      2.52 o 
   3 -10  16        1.36        5.63      3.74 o 
  -3  -9  16        6.25        4.05      4.05 o 
  -2  -9  16       14.48       18.05      3.15 o 
  -1  -9  16        8.91        7.69      3.69 o 
   0  -9  16       11.85       11.39      3.87 o 
   1  -9  16       27.95       35.99      6.33 o 
   2  -9  16        0.18        0.87      2.42 o 
   3  -9  16        0.78        1.99      3.43 o 
   4  -9  16        1.62        7.86      4.08 o 
  -4  -8  16        0.72        3.13      2.68 o 
  -3  -8  16       40.32       45.39      4.71 o 
  -2  -8  16        1.74        2.57      3.40 o 
  -1  -8  16       28.71       31.98      5.10 o 
   0  -8  16        0.12        0.55      2.52 o 
   1  -8  16        4.51        1.30      2.97 o 
   2  -8  16        1.30        0.00      2.73 o 
   3  -8  16        5.38        4.62      2.88 o 
   4  -8  16        1.06        3.47      2.84 o 
   5  -8  16       27.51       38.90      6.59 o 
  -5  -7  16        1.32       13.14      4.76 o 
  -4  -7  16       30.12       31.05      5.55 o 
  -3  -7  16        2.40        1.68      1.71 o 
  -2  -7  16       61.69       63.40      5.03 o 
  -1  -7  16       37.26       33.81      5.42 o 
   0  -7  16       30.67       28.76      4.98 o 
   1  -7  16       26.40       19.23      4.09 o 
   2  -7  16        1.76        0.00      2.28 o 
   3  -7  16        0.28        0.00      2.22 o 
   4  -7  16        2.20        1.95      3.13 o 
   5  -7  16        2.04        0.69      2.32 o 
  -5  -6  16        1.26        3.55      3.20 o 
  -4  -6  16        0.05        1.91      2.86 o 
  -3  -6  16       12.27       11.55      2.50 o 
  -2  -6  16      177.09      168.03     10.74 o 
  -1  -6  16        7.65        5.90      1.78 o 
   0  -6  16        4.51        1.83      2.45 o 
   1  -6  16        1.07        4.07      2.51 o 
   2  -6  16        0.45        0.40      2.07 o 
   3  -6  16        1.49        1.95      2.17 o 
   4  -6  16       85.41       81.26      8.38 o 
   5  -6  16        4.21        7.96      3.61 o 
  -6  -5  16        4.55        0.00      3.09 o 
  -5  -5  16        0.01        0.00      2.10 o 
  -4  -5  16        0.11        0.00      2.40 o 
  -3  -5  16       25.81       28.22      2.85 o 
  -2  -5  16       20.45       25.79      3.11 o 
  -1  -5  16       30.68       22.61      2.99 o 
   0  -5  16        0.57        0.00      1.53 o 
   1  -5  16       43.28       42.13      3.93 o 
   2  -5  16        2.37        1.04      1.62 o 
   3  -5  16       11.61       12.13      2.57 o 
   4  -5  16        1.92        2.29      2.12 o 
   5  -5  16       12.34       10.50      3.81 o 
  -6  -4  16        2.22        2.33      3.35 o 
  -5  -4  16       23.79       24.96      3.38 o 
  -4  -4  16        2.35        1.67      4.35 o 
  -3  -4  16       36.88       37.41      3.62 o 
  -2  -4  16       47.24       42.75      3.69 o 
  -1  -4  16      187.73      175.93      7.21 o 
   0  -4  16      174.15      181.99      7.42 o 
   1  -4  16        0.94        3.54      4.31 o 
   2  -4  16       20.02       13.66      2.58 o 
   3  -4  16       48.83       41.37      5.10 o 
   4  -4  16        2.68        2.65      1.83 o 
   5  -4  16        0.90        6.26      2.44 o 
  -6  -3  16        1.46        0.00      2.87 o 
  -5  -3  16        0.00        1.62      1.66 o 
  -4  -3  16       40.50       38.28      4.14 o 
  -3  -3  16        4.17        0.00      2.31 o 
  -2  -3  16      102.28       97.14      6.23 o 
  -1  -3  16       88.80       84.75      4.77 o 
   0  -3  16       46.73       41.27      3.60 o 
   1  -3  16       11.12        6.99      1.89 o 
   2  -3  16        4.04        4.12      1.83 o 
   3  -3  16       29.94       32.30      3.59 o 
   4  -3  16       14.99       14.01      2.60 o 
   5  -3  16        8.77        9.82      2.32 o 
  -6  -2  16        3.65        2.88      4.66 o 
  -5  -2  16        0.83        2.75      2.13 o 
  -4  -2  16        2.21        4.36      2.91 o 
  -3  -2  16       69.80       62.04      6.90 o 
  -2  -2  16       21.73       24.76      2.57 o 
  -1  -2  16       12.16       14.04      2.88 o 
   0  -2  16        7.85        6.85      1.45 o 
   1  -2  16       40.60       40.88      4.23 o 
   2  -2  16        4.30        2.14      1.79 o 
   3  -2  16       10.01        9.56      2.19 o 
   4  -2  16        0.22        0.17      1.46 o 
   5  -2  16        0.31        2.40      1.92 o 
  -7  -1  16        9.12        3.06      2.32 o 
  -6  -1  16        9.37        8.67      2.39 o 
  -5  -1  16        3.18        2.99      2.08 o 
  -4  -1  16        6.77        8.51      2.80 o 
  -3  -1  16        1.30        4.16      2.73 o 
  -2  -1  16       19.70       22.81      4.97 o 
  -1  -1  16       86.36       91.65      8.45 o 
   0  -1  16        5.39       14.91      3.77 o 
   1  -1  16       11.31       14.62      4.08 o 
   2  -1  16        0.09        0.00      3.15 o 
   3  -1  16        0.03        0.00      2.59 o 
   4  -1  16        0.48        1.98      2.21 o 
   5  -1  16        0.27        1.84      2.30 o 
  -7   0  16       10.03       11.50      3.93 o 
  -6   0  16        3.62        4.35      2.72 o 
  -5   0  16        5.58       10.59      3.57 o 
  -4   0  16        4.41        3.84      2.43 o 
  -3   0  16       15.12       15.98      4.31 o 
  -2   0  16      113.90      108.43      9.25 o 
  -1   0  16        6.52        3.65      2.77 o 
   0   0  16        9.78       13.51      4.37 o 
   1   0  16       47.57       48.31      6.77 o 
   2   0  16       13.24       12.31      3.94 o 
   3   0  16        7.69       11.30      4.06 o 
   4   0  16        0.00        3.48      2.27 o 
  -7   1  16        4.92        5.07      2.26 o 
  -6   1  16        1.15        5.02      2.91 o 
  -5   1  16        3.37        3.58      2.09 o 
  -4   1  16        0.04        2.47      2.20 o 
  -3   1  16        9.10       10.23      3.84 o 
  -2   1  16        2.96        0.68      2.04 o 
  -1   1  16       13.44       10.38      4.04 o 
   0   1  16        3.17        0.00      3.18 o 
   1   1  16       13.22       20.73      4.81 o 
   2   1  16       19.11       23.13      4.81 o 
   3   1  16        3.10        5.10      2.99 o 
   4   1  16        1.18        0.00      2.00 o 
  -6   2  16        2.74        4.05      2.99 o 
  -5   2  16       30.34       40.36      6.23 o 
  -4   2  16       34.17       27.44      4.87 o 
  -3   2  16        0.40        0.32      1.79 o 
  -2   2  16        2.53        6.56      3.26 o 
  -1   2  16       21.10        9.70      3.54 o 
   0   2  16        7.57        6.31      3.02 o 
   1   2  16       32.32       35.93      5.79 o 
   2   2  16        3.78        1.46      2.94 o 
   3   2  16       33.71       38.10      6.10 o 
  -6   3  16        4.39        0.00      3.02 o 
  -5   3  16        7.64       13.84      4.44 o 
  -4   3  16        0.10        2.44      3.57 o 
  -3   3  16        1.94        2.65      1.77 o 
  -2   3  16        6.24        3.99      1.54 o 
  -1   3  16        3.20        1.84      3.64 o 
   0   3  16        0.38        1.09      2.56 o 
   1   3  16        5.08        6.76      3.77 o 
   2   3  16        3.85        2.95      3.49 o 
  -5   4  16        2.28        1.32      2.69 o 
  -4   4  16        2.27        5.67      2.32 o 
  -3   4  16        0.05        1.91      1.46 o 
  -2   4  16       11.30       14.62      2.89 o 
  -1   4  16       11.31       12.60      3.39 o 
   0   4  16        9.99        6.83      3.66 o 
   1   4  16        0.08        4.27      3.44 o 
  -4   5  16        0.12        1.20      2.84 o 
  -3   5  16       18.57       19.90      8.12 o 
  -2   5  16       15.58       20.04      5.94 o 
  -1   5  16        6.01        3.50      2.28 o 
   0 -10  17        0.18        0.00      2.28 o 
   1 -10  17        0.53        0.00      4.05 o 
  -2  -9  17       17.42       22.99      4.87 o 
  -1  -9  17       25.10       24.53      5.29 o 
   0  -9  17        0.43        0.74      2.18 o 
   1  -9  17        0.21        4.52      3.25 o 
   2  -9  17        7.35       10.40      4.10 o 
   3  -9  17        0.03        7.53      3.85 o 
  -3  -8  17       12.96        9.73      7.55 o 
  -2  -8  17       26.49       30.15      5.46 o 
  -1  -8  17       61.22       65.37      7.57 o 
   0  -8  17       16.28       19.54      4.77 o 
   1  -8  17        7.02        8.06      3.36 o 
   2  -8  17        1.44        0.89      2.44 o 
   3  -8  17        0.61        5.24      3.32 o 
   4  -8  17        0.83        5.63      3.74 o 
  -4  -7  17        0.01        4.14      3.17 o 
  -3  -7  17        0.00        0.00      1.84 o 
  -2  -7  17        2.08        0.00      2.09 o 
  -1  -7  17        5.52        6.05      3.14 o 
   0  -7  17       45.31       53.41      6.42 o 
   1  -7  17        1.42        1.92      2.21 o 
   2  -7  17        4.68        2.70      2.13 o 
   3  -7  17        0.00        5.81      3.62 o 
   4  -7  17        0.17        2.27      2.94 o 
  -5  -6  17        2.31        1.31      2.84 o 
  -4  -6  17        0.05        4.13      3.44 o 
  -3  -6  17        1.20        2.79      2.61 o 
  -2  -6  17       61.57       62.82      4.94 o 
  -1  -6  17        3.73        3.73      1.69 o 
   0  -6  17        0.38        0.83      1.83 o 
   1  -6  17       17.72       18.92      4.20 o 
   2  -6  17        1.06        0.00      2.49 o 
   3  -6  17        3.36        0.51      1.98 o 
   4  -6  17       36.42       40.27      6.24 o 
   5  -6  17        9.11       12.76      3.98 o 
  -5  -5  17        1.83        0.86      2.25 o 
  -4  -5  17        0.07        1.06      1.87 o 
  -3  -5  17      118.27      107.75      6.16 o 
  -2  -5  17       55.68       60.37      4.63 o 
  -1  -5  17       20.33       18.93      2.88 o 
   0  -5  17       90.94       83.14      5.60 o 
   1  -5  17        1.97        3.95      1.93 o 
   2  -5  17       27.70       32.96      3.78 o 
   3  -5  17        5.45        8.02      2.34 o 
   4  -5  17       27.88       35.10      5.50 o 
   5  -5  17        0.58        0.00      2.90 o 
  -5  -4  17        0.02        3.46      2.22 o 
  -4  -4  17       12.74        9.60      2.47 o 
  -3  -4  17        1.67        2.55      2.89 o 
  -2  -4  17        0.11        0.00      3.71 o 
  -1  -4  17       55.63       60.46      4.52 o 
   0  -4  17        0.65        1.24      1.56 o 
   1  -4  17        6.26        7.77      2.16 o 
   2  -4  17       32.24       32.98      3.70 o 
   3  -4  17       46.44       54.88      4.66 o 
   4  -4  17        5.09        6.95      2.31 o 
   5  -4  17        3.92       10.23      3.75 o 
  -6  -3  17        1.96        6.23      4.11 o 
  -5  -3  17       39.45       37.50      4.73 o 
  -4  -3  17       21.75       20.55      4.45 o 
  -3  -3  17       39.59       42.31      6.01 o 
  -2  -3  17       67.26       66.21      7.29 o 
  -1  -3  17       24.94       22.82      2.68 o 
   0  -3  17       18.38       18.13      2.61 o 
   1  -3  17        3.65        6.24      1.80 o 
   2  -3  17        2.57        2.59      1.70 o 
   3  -3  17        1.86        1.48      1.68 o 
   4  -3  17        1.80        1.97      2.09 o 
   5  -3  17        1.21        5.76      3.40 o 
  -6  -2  17       14.12       17.08      3.24 o 
  -5  -2  17        4.97       11.61      3.72 o 
  -4  -2  17       10.78       13.76      3.88 o 
  -3  -2  17       26.02       25.01      4.83 o 
  -2  -2  17        1.05        0.35      2.10 o 
  -1  -2  17       79.44       92.60      8.76 o 
   0  -2  17        0.50        0.00      2.41 o 
   1  -2  17       13.25       17.72      4.87 o 
   2  -2  17        5.55       10.42      3.57 o 
   3  -2  17        3.43        2.00      2.76 o 
   4  -2  17        0.44        0.00      2.80 o 
  -6  -1  17       14.79       24.91      4.67 o 
  -5  -1  17        6.85        9.99      3.65 o 
  -4  -1  17        0.18        5.59      3.07 o 
  -3  -1  17        2.41        0.00      2.57 o 
  -2  -1  17        1.37        0.99      3.17 o 
  -1  -1  17       37.76       41.11      6.10 o 
   0  -1  17       29.57       36.07      5.97 o 
   1  -1  17        0.30        4.12      3.65 o 
   2  -1  17       40.88       45.11      6.63 o 
   3  -1  17        0.82        3.20      3.01 o 
   4  -1  17        0.13        3.23      3.14 o 
  -6   0  17        1.15        3.78      3.02 o 
  -5   0  17       27.14       31.96      5.31 o 
  -4   0  17        3.82       15.91      4.39 o 
  -3   0  17       10.21       12.01      4.10 o 
  -2   0  17        1.12        0.00      2.32 o 
  -1   0  17        0.43        2.82      2.69 o 
   0   0  17       22.48       24.63      4.98 o 
   1   0  17       13.55       11.58      3.82 o 
   2   0  17       12.45       20.41      5.29 o 
   3   0  17       11.61       10.76      4.05 o 
   4   0  17        9.47       18.44      4.99 o 
  -6   1  17        9.44       13.80      3.46 o 
  -5   1  17       11.89       15.73      4.10 o 
  -4   1  17        0.51        0.22      2.50 o 
  -3   1  17        2.15        1.49      2.11 o 
  -2   1  17        5.13        3.67      2.59 o 
  -1   1  17        0.52        5.54      3.61 o 
   0   1  17        1.20        2.42      3.30 o 
   1   1  17        7.62       16.88      4.69 o 
   2   1  17       24.89       32.07      6.01 o 
   3   1  17       22.21       31.62      5.67 o 
  -6   2  17        8.36        9.46      3.71 o 
  -5   2  17       24.08       22.36      5.04 o 
  -4   2  17        0.13        1.27      2.58 o 
  -3   2  17        8.95       11.21      4.18 o 
  -2   2  17       11.40       12.00      4.28 o 
  -1   2  17       10.30        9.08      3.32 o 
   0   2  17        4.99        8.75      3.80 o 
   1   2  17       42.39       32.15      5.93 o 
   2   2  17        0.01        5.01      3.20 o 
  -5   3  17        0.47        0.00      2.66 o 
  -4   3  17        3.18       11.94      4.47 o 
  -3   3  17        0.12        0.00      2.54 o 
  -2   3  17        1.22        0.00      2.93 o 
  -1   3  17        0.57        2.41      2.45 o 
   0   3  17        0.36        3.67      3.32 o 
   1   3  17        3.78        3.43      2.92 o 
  -3   4  17        7.63       14.32      4.87 o 
  -2   4  17       37.51       53.07      7.49 o 
  -1   4  17        0.16        0.00      3.63 o 
  -1  -9  18       16.62       14.71      4.09 o 
   0  -9  18        0.55        0.72      2.13 o 
   1  -9  18       20.45       20.97      5.12 o 
   2  -9  18        8.29       12.29      4.16 o 
  -2  -8  18        0.15        0.00      2.81 o 
  -1  -8  18       10.79       12.97      3.99 o 
   0  -8  18        0.69        1.08      2.80 o 
   1  -8  18        0.06        2.60      3.19 o 
   2  -8  18        4.67        3.39      2.88 o 
   3  -8  18        0.12        3.11      2.96 o 
  -3  -7  18        0.02        0.00      3.09 o 
  -2  -7  18       22.66       24.22      4.60 o 
  -1  -7  18        7.52        4.68      2.80 o 
   0  -7  18        0.69        0.55      2.45 o 
   1  -7  18        1.52        0.86      2.23 o 
   2  -7  18        0.02        0.00      2.49 o 
   3  -7  18        5.75        4.08      3.02 o 
  -4  -6  18        1.21        1.84      2.48 o 
  -3  -6  18        7.72        5.38      2.51 o 
  -2  -6  18        0.43        2.58      1.92 o 
  -1  -6  18        4.32        4.19      2.65 o 
   0  -6  18       50.69       46.25      4.56 o 
   1  -6  18        7.75        9.17      2.40 o 
   2  -6  18       13.43       14.12      3.88 o 
   3  -6  18       12.21       13.86      4.22 o 
   4  -6  18       30.02       28.95      5.43 o 
  -5  -5  18        1.00        2.10      3.63 o 
  -4  -5  18        0.16        0.00      2.57 o 
  -3  -5  18        4.60        5.14      1.79 o 
  -2  -5  18        0.08        1.96      1.86 o 
  -1  -5  18        6.98        9.24      2.69 o 
   0  -5  18       29.14       33.31      3.76 o 
   1  -5  18        0.32        0.00      1.71 o 
   2  -5  18        0.13        3.32      2.03 o 
   3  -5  18        9.69        8.17      2.37 o 
   4  -5  18        8.10       10.73      3.43 o 
  -5  -4  18       13.83       14.80      3.04 o 
  -4  -4  18       10.35        7.91      3.09 o 
  -3  -4  18        5.87        7.10      3.58 o 
  -2  -4  18      158.44      153.19     11.31 o 
  -1  -4  18        5.38       14.78      4.15 o 
   0  -4  18       11.30       11.77      2.90 o 
   1  -4  18        1.00        5.96      1.96 o 
   2  -4  18       27.98       26.06      3.32 o 
   3  -4  18        4.15        1.06      4.37 o 
   4  -4  18       12.58        8.57      3.62 o 
  -5  -3  18        8.37       10.55      3.52 o 
  -4  -3  18       22.82       33.62      5.86 o 
  -3  -3  18        0.09        1.47      3.35 o 
  -2  -3  18        0.07        0.19      2.63 o 
  -1  -3  18        0.24        0.00      3.46 o 
   0  -3  18       27.68       29.63      5.43 o 
   1  -3  18        2.50        3.20      3.21 o 
   2  -3  18        8.21       11.91      3.81 o 
   3  -3  18        8.20        8.23      3.83 o 
   4  -3  18        1.86        1.48      2.95 o 
  -6  -2  18        0.00        0.00      2.74 o 
  -5  -2  18        1.07        4.37      2.70 o 
  -4  -2  18        0.00        0.15      2.48 o 
  -3  -2  18        0.00        3.64      3.23 o 
  -2  -2  18        4.93        1.11      2.58 o 
  -1  -2  18       20.93       16.91      4.55 o 
   0  -2  18       17.52       12.76      4.14 o 
   1  -2  18        6.59        9.41      3.36 o 
   2  -2  18       27.69       30.49      5.67 o 
   3  -2  18        1.67        1.86      2.58 o 
  -6  -1  18        9.82       13.73      3.77 o 
  -5  -1  18        1.89        9.44      3.53 o 
  -4  -1  18        0.36        0.40      2.18 o 
  -3  -1  18        7.99       12.73      3.99 o 
  -2  -1  18        0.02        0.79      2.82 o 
  -1  -1  18       10.89       11.13      4.36 o 
   0  -1  18        0.01        5.21      3.99 o 
   1  -1  18        2.38        5.96      3.38 o 
   2  -1  18        1.00        3.08      3.42 o 
   3  -1  18       35.53       46.31      6.91 o 
  -5   0  18        7.41        7.51      3.32 o 
  -4   0  18       20.71       18.18      4.83 o 
  -3   0  18        0.48        0.90      2.31 o 
  -2   0  18        9.82       14.26      4.64 o 
  -1   0  18        3.77        8.51      3.74 o 
   0   0  18        8.63       16.79      4.92 o 
   1   0  18        7.97       10.13      4.19 o 
   2   0  18       17.17       13.12      4.67 o 
   3   0  18        6.90        9.12      3.97 o 
  -5   1  18        1.00        1.37      2.72 o 
  -4   1  18        7.62       20.58      5.08 o 
  -3   1  18        0.22        5.30      3.42 o 
  -2   1  18        0.06        2.82      3.25 o 
  -1   1  18        1.63        2.64      2.47 o 
   0   1  18        1.34        2.35      2.70 o 
   1   1  18        5.90        9.47      4.30 o 
   2   1  18        1.14        7.55      4.33 o 
  -5   2  18       44.22       46.51      6.85 o 
  -4   2  18        1.85        6.42      3.28 o 
  -3   2  18        3.33        3.48      3.33 o 
  -2   2  18        2.14        4.40      3.94 o 
  -1   2  18        7.30       13.45      4.94 o 
   0   2  18        0.09        0.00      3.31 o 
   1   2  18        0.54        3.69      3.37 o 
  -1  -8  19        2.82        4.70      3.31 o 
   0  -8  19        3.36        7.13      3.36 o 
   1  -8  19       20.35       14.11      4.50 o 
  -2  -7  19       22.87       15.86      4.22 o 
  -1  -7  19        8.62       16.88      4.18 o 
   0  -7  19        3.04        1.80      2.23 o 
   1  -7  19       26.56       27.99      5.14 o 
   2  -7  19        2.07        3.44      2.63 o 
  -3  -6  19        2.58        0.00      2.07 o 
  -2  -6  19        0.24        1.84      2.48 o 
  -1  -6  19       53.18       54.10      4.87 o 
   0  -6  19       57.57       61.89      5.22 o 
   1  -6  19        0.03        0.00      1.80 o 
   2  -6  19        0.49        0.00      3.34 o 
   3  -6  19        2.24        1.38      2.77 o 
  -4  -5  19       41.52       44.66      6.28 o 
  -3  -5  19        2.86        4.97      3.47 o 
  -2  -5  19        2.06        2.14      3.15 o 
  -1  -5  19        0.04        8.58      4.25 o 
   0  -5  19        0.41        2.56      2.86 o 
   1  -5  19       25.29       28.20      5.73 o 
   2  -5  19        0.52        2.09      3.05 o 
   3  -5  19        4.31        3.41      3.62 o 
  -4  -4  19       19.59       16.54      3.90 o 
  -3  -4  19       14.93       21.90      5.05 o 
  -2  -4  19       15.30       17.68      4.23 o 
  -1  -4  19        1.40        1.08      2.75 o 
   0  -4  19       28.04       28.07      5.70 o 
   1  -4  19        1.36        2.89      3.52 o 
   2  -4  19        3.47        0.00      2.97 o 
   3  -4  19       15.39       13.84      4.53 o 
  -5  -3  19       10.55       11.96      3.58 o 
  -4  -3  19        1.22        2.35      2.31 o 
  -3  -3  19        3.57        8.63      3.73 o 
  -2  -3  19        5.81        8.32      3.23 o 
  -1  -3  19        1.74        3.68      3.43 o 
   0  -3  19       22.19       20.80      4.72 o 
   1  -3  19       13.51       16.31      4.56 o 
   2  -3  19        1.33        0.33      3.24 o 
   3  -3  19        0.19        2.87      3.08 o 
  -5  -2  19        0.00        0.00      2.85 o 
  -4  -2  19        0.08        3.65      2.52 o 
  -3  -2  19        4.14        1.44      2.86 o 
  -2  -2  19        0.85        1.94      3.54 o 
  -1  -2  19        0.21        0.00      2.94 o 
   0  -2  19        4.05        3.32      2.89 o 
   1  -2  19       18.99       16.04      4.52 o 
   2  -2  19        2.03        6.50      3.74 o 
   3  -2  19        1.60       11.73      4.70 o 
  -5  -1  19       10.13       13.80      4.17 o 
  -4  -1  19        3.21        1.40      2.86 o 
  -3  -1  19        0.97        0.00      2.56 o 
  -2  -1  19        5.47        6.19      3.61 o 
  -1  -1  19        0.40        3.70      3.26 o 
   0  -1  19        4.21        7.33      3.78 o 
   1  -1  19       15.08       27.82      5.89 o 
   2  -1  19        0.04        0.00      3.46 o 
  -4   0  19        7.71       14.08      4.62 o 
  -3   0  19        0.91        0.00      3.53 o 
  -2   0  19       15.28       12.99      4.28 o 
  -1   0  19        3.35        7.71      4.33 o 
   0   0  19        0.01        2.13      2.81 o 
   1   0  19       18.42       17.93      5.04 o 
  -4   1  19        3.62        6.99      3.76 o 
  -3   1  19        0.07        7.78      4.11 o 
  -2   1  19        1.49        4.45      4.43 o 
  -1   1  19       23.84       36.78      6.58 o 
   0   1  19        3.03        9.93      4.72 o 
   0  -7  20        6.07        6.15      3.45 o 
  -2  -6  20        9.42        4.43      2.78 o 
  -1  -6  20       34.27       30.01      5.84 o 
   0  -6  20        0.03        0.97      3.40 o 
  -3  -5  20        1.88        4.81      3.33 o 
  -2  -5  20        7.47       18.34      4.89 o 
  -1  -5  20        1.22        5.26      4.02 o 
   0  -5  20        4.84        5.14      3.11 o 
   1  -5  20        6.98       10.55      4.05 o 
  -3  -4  20        2.49        8.64      3.75 o 
  -2  -4  20        2.12        2.85      3.46 o 
  -1  -4  20        0.83        9.06      4.32 o 
   0  -4  20        8.00       11.78      4.58 o 
   1  -4  20        0.00        0.00      2.32 o 
  -3  -3  20        4.26        4.63      3.21 o 
  -2  -3  20        0.00        0.87      2.74 o 
  -1  -3  20        1.30        2.34      2.97 o 
   0  -3  20        0.14        0.00      2.45 o 
   1  -3  20       11.47       12.44      4.60 o 
  -3  -2  20        0.44        0.00      3.26 o 
  -2  -2  20        6.68        7.93      3.52 o 
  -1  -2  20        6.70        8.93      3.68 o 
   0  -2  20        0.78        0.00      3.25 o 
   1  -2  20        1.41        0.00      3.23 o 
  -3  -1  20        0.07        1.86      2.58 o 
  -2  -1  20        0.00        0.14      2.94 o 
  -1  -1  20        4.10       12.31      4.72 o 
   0  -1  20        0.77        2.77      2.50 o 
                                                 
